# Supplementary material for: Molecular basis of regio- and stereo-specificity in biosynthesis of bacterial heterodimeric diketopiperazines
Source: Nat Commun. 2020 Dec 7;11:6251. doi: 10.1038/s41467-020-20022-5 (PMC7721796; doi:10.1038/s41467-020-20022-5)
Supplement: Supplementary file 4 — Source Data [file 41467_2020_20022_MOESM4_ESM.zip]

Archive with 4 entries (4 files):
- Source Data/Raw data of Supplementary Figure 13 a-b-c.xlsx
- Source Data/Raw data of Supplementary Figure 13 d-e-f.xlsx
- Source Data/Raw data of Supplementary Figure 13 g-h-i.xlsx
- Source Data/Raw data of Supplementary Figure 15.jpg
