# Supplementary material for: Molecular basis of regio- and stereo-specificity in biosynthesis of bacterial heterodimeric diketopiperazines
Source: Nat Commun. 2020 Dec 7;11:6251. doi: 10.1038/s41467-020-20022-5 (PMC7721796; doi:10.1038/s41467-020-20022-5)
Supplement: Supplementary file 4 — Source Data [file 41467_2020_20022_MOESM4_ESM.zip › Source Data/Raw data of Supplementary Figure 13 a-b-c.xlsx]

## Sheet: Supplementary Figure 13-a
波长(nm)	RawData ...	RawData ...	RawData ...	RawData ...	RawData ...	RawData ...	RawData ...	RawData ...	RawData ...	RawData ...	RawData ...	RawData ...	RawData ...
300	0.029	0.036	0.044	0.053	0.06	0.072	0.07	0.071	0.069	0.078	0.089	0.098	0.113
301	0.028	0.035	0.043	0.051	0.058	0.071	0.068	0.068	0.066	0.074	0.084	0.092	0.105
302	0.026	0.034	0.041	0.049	0.056	0.068	0.065	0.065	0.062	0.069	0.078	0.084	0.094
303	0.024	0.032	0.039	0.048	0.054	0.066	0.063	0.062	0.058	0.064	0.072	0.077	0.085
304	0.023	0.031	0.038	0.046	0.052	0.064	0.061	0.06	0.056	0.061	0.068	0.071	0.078
305	0.023	0.03	0.037	0.045	0.051	0.063	0.06	0.058	0.054	0.059	0.065	0.067	0.073
306	0.022	0.03	0.037	0.045	0.051	0.062	0.059	0.057	0.053	0.057	0.062	0.064	0.069
307	0.022	0.029	0.037	0.044	0.05	0.061	0.058	0.056	0.052	0.055	0.061	0.062	0.066
308	0.022	0.029	0.036	0.044	0.05	0.06	0.058	0.055	0.051	0.054	0.059	0.06	0.063
309	0.021	0.029	0.036	0.043	0.049	0.06	0.057	0.054	0.05	0.053	0.058	0.058	0.061
310	0.021	0.028	0.036	0.043	0.049	0.059	0.057	0.054	0.05	0.052	0.057	0.057	0.06
311	0.021	0.028	0.036	0.043	0.049	0.059	0.056	0.053	0.05	0.052	0.056	0.056	0.059
312	0.021	0.028	0.035	0.043	0.049	0.059	0.056	0.053	0.049	0.052	0.056	0.055	0.058
313	0.021	0.028	0.035	0.043	0.049	0.058	0.056	0.053	0.049	0.051	0.055	0.055	0.057
314	0.022	0.028	0.035	0.042	0.048	0.058	0.055	0.053	0.049	0.051	0.055	0.054	0.056
315	0.022	0.029	0.036	0.043	0.048	0.058	0.055	0.053	0.049	0.051	0.055	0.054	0.056
316	0.022	0.029	0.036	0.043	0.048	0.058	0.055	0.053	0.049	0.051	0.055	0.054	0.056
317	0.023	0.029	0.036	0.043	0.049	0.058	0.055	0.053	0.049	0.051	0.055	0.054	0.056
318	0.023	0.03	0.036	0.043	0.049	0.058	0.056	0.053	0.049	0.051	0.055	0.054	0.056
319	0.024	0.03	0.037	0.043	0.049	0.058	0.056	0.053	0.049	0.051	0.055	0.054	0.056
320	0.024	0.031	0.037	0.044	0.049	0.058	0.056	0.053	0.049	0.051	0.055	0.054	0.056
321	0.025	0.031	0.038	0.044	0.05	0.059	0.056	0.054	0.049	0.051	0.055	0.054	0.056
322	0.025	0.032	0.038	0.044	0.05	0.059	0.056	0.054	0.049	0.051	0.055	0.054	0.056
323	0.027	0.033	0.039	0.045	0.05	0.059	0.057	0.055	0.05	0.052	0.056	0.055	0.056
324	0.028	0.034	0.04	0.045	0.051	0.059	0.058	0.056	0.051	0.053	0.056	0.055	0.057
325	0.03	0.036	0.041	0.046	0.051	0.06	0.059	0.057	0.052	0.054	0.057	0.056	0.058
326	0.031	0.036	0.042	0.046	0.052	0.06	0.059	0.057	0.053	0.054	0.057	0.056	0.058
327	0.032	0.037	0.042	0.047	0.052	0.06	0.059	0.057	0.053	0.055	0.058	0.057	0.058
328	0.032	0.038	0.043	0.047	0.053	0.061	0.059	0.058	0.053	0.055	0.058	0.057	0.058
329	0.033	0.039	0.044	0.048	0.053	0.061	0.06	0.058	0.054	0.055	0.058	0.057	0.058
330	0.034	0.04	0.045	0.049	0.054	0.062	0.06	0.058	0.054	0.056	0.059	0.058	0.059
331	0.035	0.04	0.046	0.05	0.054	0.062	0.061	0.059	0.054	0.056	0.059	0.058	0.059
332	0.037	0.041	0.046	0.05	0.055	0.063	0.061	0.059	0.055	0.057	0.059	0.058	0.059
333	0.037	0.042	0.047	0.051	0.055	0.063	0.062	0.06	0.055	0.057	0.06	0.059	0.06
334	0.038	0.043	0.048	0.051	0.056	0.064	0.062	0.06	0.056	0.057	0.06	0.059	0.06
335	0.039	0.044	0.048	0.052	0.057	0.064	0.062	0.06	0.056	0.058	0.06	0.059	0.06
336	0.04	0.045	0.049	0.053	0.057	0.065	0.063	0.061	0.057	0.058	0.061	0.06	0.061
337	0.041	0.045	0.05	0.053	0.058	0.065	0.063	0.061	0.057	0.059	0.061	0.06	0.061
338	0.042	0.046	0.051	0.054	0.058	0.066	0.064	0.062	0.058	0.059	0.062	0.061	0.062
339	0.043	0.047	0.052	0.055	0.059	0.066	0.064	0.062	0.058	0.06	0.062	0.061	0.062
340	0.044	0.048	0.052	0.055	0.06	0.066	0.065	0.063	0.059	0.06	0.063	0.062	0.063
341	0.044	0.048	0.053	0.056	0.06	0.067	0.065	0.063	0.059	0.061	0.063	0.062	0.063
342	0.045	0.049	0.053	0.057	0.06	0.067	0.065	0.064	0.06	0.061	0.063	0.062	0.063
343	0.046	0.05	0.054	0.057	0.061	0.068	0.066	0.064	0.06	0.062	0.064	0.063	0.064
344	0.047	0.05	0.055	0.058	0.062	0.068	0.066	0.065	0.061	0.062	0.065	0.064	0.064
345	0.048	0.051	0.056	0.058	0.062	0.069	0.067	0.065	0.062	0.063	0.065	0.064	0.065
346	0.048	0.052	0.056	0.059	0.063	0.069	0.067	0.066	0.062	0.064	0.066	0.065	0.066
347	0.049	0.052	0.056	0.059	0.063	0.07	0.068	0.066	0.063	0.064	0.066	0.065	0.066
348	0.049	0.053	0.057	0.06	0.063	0.07	0.068	0.067	0.063	0.065	0.067	0.066	0.067
349	0.05	0.053	0.057	0.06	0.064	0.07	0.068	0.067	0.064	0.065	0.067	0.066	0.067
350	0.05	0.054	0.058	0.061	0.064	0.071	0.069	0.068	0.064	0.066	0.068	0.067	0.068
351	0.05	0.054	0.058	0.061	0.065	0.071	0.069	0.068	0.065	0.067	0.069	0.067	0.069
352	0.051	0.054	0.058	0.061	0.065	0.072	0.07	0.069	0.066	0.067	0.069	0.068	0.069
353	0.051	0.054	0.058	0.062	0.065	0.072	0.07	0.069	0.066	0.068	0.07	0.069	0.07
354	0.051	0.054	0.058	0.062	0.065	0.072	0.07	0.07	0.066	0.068	0.07	0.069	0.07
355	0.051	0.054	0.058	0.062	0.065	0.072	0.07	0.07	0.067	0.069	0.071	0.07	0.071
356	0.051	0.054	0.059	0.062	0.066	0.072	0.071	0.07	0.068	0.07	0.072	0.071	0.072
357	0.051	0.054	0.059	0.062	0.066	0.072	0.071	0.071	0.068	0.07	0.072	0.071	0.072
358	0.051	0.054	0.058	0.062	0.066	0.073	0.071	0.071	0.069	0.071	0.073	0.072	0.073
359	0.05	0.054	0.058	0.062	0.066	0.073	0.071	0.072	0.069	0.071	0.073	0.072	0.073
360	0.05	0.054	0.058	0.062	0.065	0.073	0.071	0.072	0.069	0.072	0.074	0.073	0.074
361	0.05	0.053	0.058	0.062	0.065	0.073	0.071	0.072	0.07	0.072	0.074	0.074	0.075
362	0.049	0.053	0.057	0.061	0.065	0.073	0.071	0.073	0.071	0.073	0.075	0.074	0.075
363	0.049	0.053	0.057	0.061	0.066	0.073	0.071	0.073	0.071	0.073	0.076	0.075	0.076
364	0.049	0.052	0.057	0.061	0.065	0.073	0.072	0.073	0.071	0.074	0.076	0.076	0.077
365	0.048	0.052	0.057	0.061	0.065	0.073	0.072	0.074	0.072	0.075	0.077	0.076	0.077
366	0.048	0.052	0.056	0.061	0.065	0.073	0.072	0.074	0.072	0.075	0.077	0.077	0.078
367	0.047	0.052	0.056	0.061	0.065	0.073	0.072	0.074	0.073	0.076	0.078	0.078	0.078
368	0.047	0.051	0.056	0.061	0.065	0.073	0.072	0.075	0.073	0.076	0.079	0.078	0.079
369	0.047	0.051	0.056	0.061	0.065	0.073	0.072	0.075	0.074	0.077	0.079	0.079	0.08
370	0.047	0.051	0.056	0.061	0.065	0.073	0.072	0.075	0.074	0.077	0.08	0.079	0.08
371	0.046	0.05	0.055	0.061	0.065	0.073	0.072	0.075	0.074	0.078	0.08	0.08	0.081
372	0.047	0.051	0.056	0.061	0.066	0.073	0.073	0.076	0.075	0.079	0.081	0.081	0.082
373	0.048	0.052	0.057	0.061	0.066	0.073	0.073	0.078	0.076	0.08	0.082	0.082	0.083
374	0.049	0.052	0.057	0.062	0.067	0.073	0.074	0.079	0.077	0.081	0.083	0.083	0.084
375	0.05	0.053	0.058	0.062	0.067	0.073	0.075	0.079	0.078	0.081	0.084	0.084	0.085
376	0.05	0.053	0.058	0.063	0.067	0.074	0.075	0.08	0.079	0.082	0.085	0.084	0.085
377	0.051	0.054	0.059	0.063	0.068	0.074	0.076	0.08	0.079	0.083	0.085	0.085	0.086
378	0.051	0.054	0.059	0.063	0.068	0.075	0.076	0.081	0.08	0.083	0.086	0.086	0.087
379	0.051	0.055	0.059	0.064	0.069	0.075	0.077	0.081	0.081	0.084	0.086	0.086	0.087
380	0.052	0.055	0.06	0.064	0.069	0.075	0.077	0.082	0.081	0.085	0.087	0.086	0.088
381	0.053	0.056	0.06	0.065	0.07	0.076	0.078	0.082	0.081	0.085	0.087	0.087	0.088
382	0.053	0.056	0.061	0.065	0.07	0.076	0.078	0.082	0.082	0.085	0.088	0.087	0.089
383	0.055	0.058	0.062	0.066	0.071	0.077	0.079	0.083	0.083	0.086	0.089	0.088	0.089
384	0.056	0.059	0.063	0.067	0.071	0.078	0.079	0.084	0.083	0.087	0.089	0.088	0.09
385	0.057	0.06	0.064	0.068	0.072	0.078	0.08	0.084	0.084	0.087	0.089	0.089	0.09
386	0.058	0.061	0.065	0.069	0.073	0.079	0.08	0.084	0.084	0.087	0.09	0.089	0.09
387	0.06	0.062	0.066	0.07	0.074	0.08	0.081	0.085	0.084	0.088	0.09	0.089	0.09
388	0.061	0.064	0.067	0.071	0.075	0.081	0.082	0.085	0.085	0.088	0.09	0.09	0.091
389	0.063	0.065	0.068	0.072	0.076	0.081	0.082	0.086	0.085	0.088	0.091	0.09	0.091
390	0.064	0.066	0.07	0.073	0.076	0.082	0.083	0.086	0.085	0.088	0.091	0.09	0.091
391	0.066	0.068	0.071	0.074	0.077	0.083	0.083	0.086	0.086	0.088	0.091	0.09	0.091
392	0.067	0.069	0.072	0.075	0.078	0.083	0.084	0.087	0.086	0.089	0.091	0.09	0.091
393	0.069	0.071	0.074	0.077	0.08	0.084	0.085	0.087	0.086	0.089	0.091	0.09	0.091
394	0.071	0.073	0.075	0.078	0.081	0.085	0.086	0.088	0.086	0.089	0.091	0.09	0.091
395	0.073	0.075	0.077	0.08	0.082	0.086	0.086	0.088	0.087	0.089	0.091	0.09	0.091
396	0.076	0.076	0.078	0.081	0.083	0.087	0.087	0.088	0.087	0.089	0.091	0.09	0.091
397	0.078	0.079	0.08	0.082	0.085	0.088	0.088	0.089	0.087	0.089	0.091	0.09	0.09
398	0.08	0.081	0.082	0.084	0.086	0.089	0.088	0.089	0.087	0.089	0.091	0.09	0.09
399	0.083	0.083	0.084	0.086	0.088	0.091	0.089	0.089	0.088	0.089	0.091	0.09	0.09
400	0.086	0.086	0.087	0.088	0.09	0.092	0.09	0.09	0.088	0.089	0.091	0.089	0.09
401	0.09	0.089	0.089	0.09	0.091	0.093	0.091	0.09	0.088	0.089	0.091	0.089	0.09
402	0.093	0.092	0.092	0.093	0.094	0.095	0.093	0.091	0.089	0.09	0.091	0.089	0.09
403	0.097	0.095	0.095	0.095	0.096	0.097	0.094	0.092	0.089	0.09	0.091	0.089	0.089
404	0.101	0.099	0.098	0.098	0.098	0.099	0.095	0.093	0.09	0.09	0.091	0.089	0.089
405	0.105	0.103	0.102	0.101	0.101	0.101	0.097	0.093	0.09	0.09	0.091	0.089	0.089
406	0.11	0.107	0.105	0.104	0.103	0.103	0.099	0.094	0.091	0.091	0.091	0.089	0.089
407	0.114	0.112	0.109	0.107	0.106	0.106	0.1	0.095	0.091	0.091	0.091	0.089	0.089
408	0.119	0.116	0.113	0.111	0.109	0.108	0.102	0.096	0.092	0.091	0.091	0.089	0.089
409	0.124	0.12	0.117	0.114	0.112	0.11	0.104	0.097	0.093	0.091	0.091	0.089	0.088
410	0.128	0.124	0.12	0.117	0.115	0.112	0.105	0.098	0.093	0.092	0.091	0.089	0.088
411	0.133	0.128	0.124	0.12	0.117	0.115	0.107	0.099	0.094	0.092	0.091	0.088	0.088
412	0.137	0.132	0.127	0.123	0.12	0.117	0.109	0.099	0.094	0.092	0.091	0.088	0.088
413	0.14	0.135	0.13	0.125	0.122	0.118	0.11	0.1	0.094	0.092	0.091	0.088	0.087
414	0.143	0.138	0.133	0.128	0.124	0.12	0.111	0.1	0.095	0.092	0.09	0.087	0.087
415	0.145	0.14	0.134	0.129	0.125	0.121	0.112	0.101	0.095	0.092	0.09	0.087	0.086
416	0.147	0.142	0.136	0.131	0.127	0.122	0.113	0.101	0.095	0.091	0.09	0.086	0.086
417	0.148	0.143	0.138	0.132	0.127	0.122	0.113	0.101	0.094	0.091	0.089	0.086	0.085
418	0.148	0.143	0.138	0.131	0.127	0.122	0.113	0.1	0.094	0.09	0.088	0.085	0.084
419	0.146	0.142	0.137	0.13	0.126	0.121	0.112	0.099	0.093	0.089	0.087	0.084	0.082
420	0.143	0.139	0.134	0.128	0.124	0.119	0.11	0.098	0.091	0.088	0.085	0.082	0.081
421	0.14	0.136	0.131	0.126	0.122	0.117	0.108	0.096	0.089	0.086	0.084	0.08	0.079
422	0.135	0.132	0.128	0.123	0.119	0.114	0.106	0.094	0.087	0.084	0.082	0.079	0.077
423	0.13	0.127	0.124	0.119	0.115	0.111	0.103	0.091	0.085	0.082	0.08	0.077	0.075
424	0.124	0.122	0.119	0.115	0.111	0.107	0.1	0.089	0.083	0.079	0.078	0.074	0.073
425	0.118	0.116	0.114	0.11	0.107	0.103	0.096	0.086	0.08	0.077	0.075	0.072	0.071
426	0.112	0.111	0.108	0.105	0.102	0.099	0.092	0.083	0.077	0.074	0.073	0.07	0.069
427	0.105	0.105	0.103	0.1	0.097	0.095	0.089	0.08	0.074	0.072	0.07	0.068	0.067
428	0.099	0.099	0.097	0.095	0.093	0.091	0.085	0.077	0.072	0.069	0.068	0.066	0.065
429	0.093	0.093	0.092	0.09	0.088	0.086	0.081	0.074	0.069	0.067	0.066	0.063	0.063
430	0.088	0.088	0.087	0.085	0.084	0.082	0.078	0.071	0.066	0.065	0.064	0.061	0.061
431	0.083	0.083	0.083	0.081	0.08	0.079	0.074	0.068	0.064	0.062	0.062	0.059	0.059
432	0.078	0.079	0.079	0.077	0.076	0.075	0.071	0.065	0.062	0.06	0.06	0.058	0.057
433	0.074	0.074	0.074	0.073	0.073	0.072	0.068	0.063	0.059	0.058	0.058	0.056	0.056
434	0.07	0.071	0.071	0.07	0.07	0.069	0.066	0.061	0.057	0.057	0.056	0.054	0.054
435	0.066	0.067	0.068	0.067	0.067	0.066	0.063	0.059	0.056	0.055	0.055	0.053	0.053
436	0.063	0.064	0.065	0.064	0.064	0.063	0.061	0.057	0.054	0.053	0.053	0.052	0.052
437	0.06	0.061	0.062	0.061	0.061	0.061	0.059	0.055	0.052	0.052	0.052	0.05	0.05
438	0.057	0.058	0.059	0.059	0.059	0.059	0.057	0.053	0.051	0.05	0.051	0.049	0.049
439	0.055	0.056	0.057	0.057	0.057	0.057	0.055	0.052	0.049	0.049	0.049	0.048	0.048
440	0.053	0.054	0.055	0.055	0.055	0.055	0.053	0.05	0.048	0.048	0.048	0.047	0.047
441	0.051	0.052	0.053	0.053	0.053	0.053	0.052	0.049	0.047	0.047	0.047	0.046	0.046
442	0.049	0.05	0.051	0.051	0.052	0.052	0.05	0.048	0.046	0.046	0.046	0.045	0.045
443	0.047	0.049	0.05	0.05	0.05	0.051	0.049	0.047	0.045	0.045	0.045	0.044	0.044
444	0.046	0.047	0.048	0.048	0.049	0.049	0.048	0.046	0.044	0.044	0.045	0.043	0.044
445	0.044	0.046	0.047	0.047	0.048	0.048	0.047	0.045	0.043	0.043	0.044	0.043	0.043
446	0.043	0.045	0.046	0.046	0.046	0.047	0.046	0.044	0.042	0.042	0.043	0.042	0.042
447	0.042	0.043	0.045	0.045	0.046	0.046	0.045	0.043	0.041	0.042	0.042	0.041	0.041
448	0.041	0.043	0.044	0.044	0.045	0.045	0.044	0.042	0.041	0.041	0.042	0.041	0.041
449	0.04	0.042	0.043	0.043	0.044	0.044	0.043	0.042	0.04	0.04	0.041	0.04	0.04
450	0.04	0.041	0.042	0.042	0.043	0.043	0.043	0.041	0.039	0.04	0.041	0.04	0.04
451	0.039	0.04	0.041	0.042	0.042	0.043	0.042	0.04	0.039	0.039	0.04	0.039	0.039
452	0.038	0.039	0.041	0.041	0.042	0.042	0.041	0.04	0.038	0.039	0.039	0.039	0.039
453	0.037	0.039	0.04	0.04	0.041	0.041	0.041	0.039	0.038	0.038	0.039	0.038	0.038
454	0.036	0.038	0.039	0.039	0.04	0.041	0.04	0.039	0.037	0.038	0.039	0.038	0.038
455	0.036	0.037	0.039	0.039	0.04	0.04	0.04	0.038	0.037	0.037	0.038	0.037	0.038
456	0.035	0.037	0.038	0.038	0.039	0.039	0.039	0.038	0.036	0.037	0.038	0.037	0.037
457	0.035	0.036	0.038	0.038	0.039	0.039	0.039	0.037	0.036	0.037	0.037	0.037	0.037
458	0.034	0.036	0.037	0.037	0.038	0.038	0.038	0.037	0.036	0.036	0.037	0.036	0.037
459	0.033	0.035	0.036	0.037	0.038	0.038	0.038	0.037	0.035	0.036	0.037	0.036	0.036
460	0.033	0.035	0.036	0.037	0.037	0.038	0.037	0.036	0.035	0.036	0.037	0.036	0.036
461	0.033	0.034	0.036	0.036	0.037	0.037	0.037	0.036	0.035	0.036	0.036	0.036	0.036
462	0.032	0.034	0.035	0.036	0.036	0.037	0.037	0.036	0.034	0.035	0.036	0.035	0.036
463	0.032	0.033	0.035	0.035	0.036	0.036	0.036	0.036	0.034	0.035	0.036	0.035	0.035
464	0.031	0.033	0.034	0.035	0.036	0.036	0.036	0.035	0.034	0.035	0.036	0.035	0.035
465	0.031	0.032	0.034	0.034	0.035	0.035	0.036	0.035	0.034	0.035	0.035	0.035	0.035
466	0.031	0.032	0.034	0.034	0.035	0.035	0.035	0.035	0.033	0.034	0.035	0.034	0.035
467	0.03	0.032	0.033	0.034	0.035	0.034	0.035	0.034	0.033	0.034	0.035	0.034	0.034
468	0.03	0.031	0.033	0.033	0.034	0.034	0.035	0.034	0.033	0.034	0.035	0.034	0.034
469	0.03	0.031	0.033	0.033	0.034	0.034	0.034	0.034	0.033	0.034	0.034	0.034	0.034
470	0.029	0.031	0.032	0.033	0.034	0.033	0.034	0.033	0.032	0.033	0.034	0.033	0.034
471	0.029	0.03	0.032	0.032	0.033	0.033	0.034	0.033	0.032	0.033	0.034	0.033	0.033
472	0.029	0.03	0.032	0.032	0.033	0.033	0.033	0.033	0.032	0.033	0.034	0.033	0.033
473	0.028	0.03	0.031	0.032	0.033	0.032	0.033	0.033	0.032	0.033	0.033	0.033	0.033
474	0.028	0.03	0.031	0.032	0.032	0.032	0.033	0.032	0.032	0.033	0.033	0.032	0.033
475	0.028	0.029	0.031	0.031	0.032	0.032	0.033	0.032	0.031	0.032	0.033	0.032	0.032
476	0.028	0.029	0.031	0.031	0.032	0.032	0.032	0.032	0.031	0.032	0.033	0.032	0.032
477	0.027	0.029	0.03	0.031	0.032	0.032	0.032	0.032	0.031	0.032	0.032	0.032	0.032
478	0.027	0.029	0.03	0.031	0.032	0.031	0.032	0.032	0.031	0.032	0.032	0.032	0.032
479	0.027	0.029	0.03	0.031	0.031	0.031	0.032	0.031	0.031	0.032	0.032	0.031	0.032
480	0.027	0.028	0.03	0.03	0.031	0.031	0.032	0.031	0.03	0.031	0.032	0.031	0.032
481	0.027	0.028	0.03	0.03	0.031	0.031	0.032	0.031	0.03	0.031	0.032	0.031	0.031
482	0.027	0.028	0.03	0.03	0.031	0.031	0.031	0.031	0.03	0.031	0.032	0.031	0.031
483	0.027	0.028	0.029	0.03	0.031	0.031	0.031	0.031	0.03	0.031	0.032	0.031	0.031
484	0.026	0.028	0.029	0.03	0.031	0.03	0.031	0.03	0.03	0.031	0.031	0.031	0.031
485	0.026	0.028	0.029	0.03	0.031	0.03	0.031	0.03	0.03	0.031	0.031	0.031	0.031
486	0.026	0.028	0.029	0.03	0.03	0.03	0.031	0.03	0.03	0.031	0.031	0.031	0.031
487	0.026	0.028	0.029	0.03	0.03	0.03	0.03	0.03	0.029	0.031	0.031	0.03	0.031
488	0.026	0.028	0.029	0.029	0.03	0.03	0.03	0.03	0.029	0.03	0.031	0.03	0.031
489	0.026	0.028	0.029	0.029	0.03	0.03	0.03	0.03	0.029	0.03	0.031	0.03	0.031
490	0.026	0.028	0.029	0.029	0.03	0.03	0.03	0.03	0.029	0.03	0.031	0.03	0.03
491	0.026	0.028	0.029	0.029	0.03	0.03	0.03	0.03	0.029	0.03	0.031	0.03	0.03
492	0.026	0.027	0.029	0.029	0.03	0.03	0.03	0.03	0.029	0.03	0.031	0.03	0.03
493	0.026	0.027	0.029	0.029	0.03	0.03	0.03	0.03	0.029	0.03	0.031	0.03	0.03
494	0.026	0.027	0.029	0.029	0.03	0.03	0.03	0.029	0.029	0.03	0.031	0.03	0.03
495	0.026	0.027	0.029	0.029	0.03	0.029	0.03	0.029	0.029	0.03	0.031	0.03	0.03
496	0.026	0.027	0.029	0.029	0.029	0.029	0.03	0.029	0.029	0.03	0.031	0.03	0.03
497	0.026	0.027	0.028	0.029	0.029	0.029	0.029	0.029	0.029	0.03	0.03	0.03	0.03
498	0.026	0.027	0.028	0.029	0.029	0.029	0.029	0.029	0.029	0.03	0.03	0.03	0.03
499	0.026	0.027	0.029	0.029	0.029	0.029	0.029	0.029	0.029	0.03	0.03	0.03	0.03
500	0.026	0.027	0.028	0.029	0.029	0.029	0.029	0.029	0.029	0.03	0.03	0.03	0.03
501	0.026	0.027	0.028	0.029	0.029	0.029	0.029	0.029	0.029	0.03	0.03	0.03	0.03
502	0.026	0.027	0.028	0.028	0.029	0.029	0.029	0.029	0.029	0.03	0.03	0.03	0.03
503	0.026	0.027	0.028	0.028	0.029	0.029	0.029	0.029	0.029	0.03	0.03	0.03	0.03
504	0.026	0.027	0.028	0.028	0.029	0.029	0.029	0.029	0.029	0.03	0.03	0.03	0.03
505	0.026	0.027	0.028	0.028	0.029	0.029	0.029	0.029	0.029	0.029	0.03	0.03	0.03
506	0.026	0.027	0.028	0.028	0.029	0.029	0.029	0.029	0.028	0.029	0.03	0.03	0.03
507	0.026	0.027	0.028	0.028	0.029	0.029	0.029	0.029	0.028	0.029	0.03	0.03	0.03
508	0.026	0.027	0.028	0.028	0.029	0.029	0.029	0.028	0.028	0.029	0.03	0.029	0.029
509	0.026	0.027	0.028	0.028	0.029	0.029	0.029	0.028	0.028	0.029	0.03	0.029	0.029
510	0.026	0.027	0.028	0.028	0.029	0.029	0.029	0.028	0.028	0.029	0.03	0.029	0.029
511	0.026	0.027	0.028	0.028	0.029	0.029	0.029	0.028	0.028	0.029	0.029	0.029	0.029
512	0.026	0.027	0.028	0.028	0.029	0.029	0.029	0.028	0.028	0.029	0.029	0.029	0.029
513	0.026	0.027	0.028	0.028	0.029	0.029	0.029	0.028	0.028	0.029	0.029	0.029	0.029
514	0.026	0.027	0.028	0.028	0.029	0.029	0.029	0.028	0.028	0.029	0.029	0.029	0.029
515	0.026	0.027	0.028	0.028	0.029	0.029	0.028	0.028	0.028	0.029	0.029	0.029	0.029
516	0.026	0.027	0.028	0.028	0.029	0.029	0.028	0.028	0.028	0.029	0.029	0.029	0.029
517	0.026	0.027	0.028	0.028	0.029	0.029	0.028	0.028	0.028	0.029	0.029	0.029	0.029
518	0.026	0.027	0.028	0.028	0.029	0.029	0.028	0.028	0.028	0.029	0.029	0.029	0.029
519	0.026	0.027	0.029	0.028	0.029	0.029	0.028	0.028	0.028	0.028	0.029	0.029	0.029
520	0.027	0.028	0.029	0.029	0.029	0.029	0.028	0.028	0.028	0.028	0.029	0.028	0.028
521	0.027	0.028	0.029	0.029	0.029	0.029	0.028	0.028	0.028	0.028	0.029	0.028	0.028
522	0.027	0.028	0.029	0.029	0.029	0.029	0.028	0.028	0.027	0.028	0.028	0.028	0.028
523	0.027	0.028	0.029	0.029	0.029	0.029	0.028	0.028	0.027	0.028	0.028	0.028	0.028
524	0.027	0.028	0.029	0.029	0.029	0.029	0.028	0.028	0.027	0.028	0.028	0.028	0.028
525	0.027	0.028	0.029	0.029	0.029	0.029	0.028	0.028	0.027	0.028	0.028	0.028	0.028
526	0.028	0.028	0.029	0.029	0.029	0.029	0.028	0.028	0.027	0.028	0.028	0.028	0.028
527	0.028	0.029	0.029	0.029	0.029	0.029	0.028	0.028	0.027	0.028	0.028	0.028	0.028
528	0.028	0.029	0.03	0.029	0.03	0.029	0.028	0.028	0.027	0.028	0.028	0.028	0.028
529	0.028	0.029	0.03	0.029	0.03	0.029	0.028	0.027	0.027	0.028	0.028	0.027	0.027
530	0.028	0.029	0.03	0.029	0.03	0.029	0.028	0.027	0.027	0.027	0.028	0.027	0.027
531	0.028	0.029	0.03	0.029	0.03	0.029	0.028	0.027	0.027	0.027	0.028	0.027	0.027
532	0.028	0.029	0.03	0.029	0.029	0.029	0.028	0.027	0.027	0.027	0.027	0.027	0.027
533	0.028	0.029	0.03	0.029	0.029	0.029	0.028	0.027	0.027	0.027	0.027	0.027	0.027
534	0.028	0.029	0.03	0.029	0.029	0.028	0.028	0.027	0.026	0.027	0.027	0.027	0.027
535	0.028	0.029	0.03	0.029	0.029	0.028	0.028	0.027	0.026	0.027	0.027	0.027	0.027
536	0.028	0.028	0.029	0.029	0.029	0.028	0.027	0.026	0.026	0.026	0.027	0.026	0.026
537	0.027	0.028	0.028	0.028	0.028	0.028	0.027	0.026	0.026	0.026	0.026	0.026	0.026
538	0.027	0.027	0.028	0.027	0.028	0.027	0.027	0.026	0.025	0.026	0.026	0.026	0.025
539	0.027	0.027	0.028	0.027	0.027	0.027	0.027	0.026	0.025	0.025	0.026	0.025	0.025
540	0.027	0.027	0.027	0.027	0.027	0.027	0.026	0.026	0.025	0.025	0.026	0.025	0.025
541	0.026	0.027	0.027	0.027	0.027	0.027	0.026	0.025	0.025	0.025	0.025	0.025	0.025
542	0.026	0.026	0.027	0.026	0.027	0.026	0.026	0.025	0.025	0.025	0.025	0.025	0.025
543	0.026	0.026	0.027	0.026	0.026	0.026	0.026	0.025	0.024	0.025	0.025	0.025	0.025
544	0.026	0.026	0.026	0.026	0.026	0.026	0.025	0.025	0.024	0.024	0.025	0.024	0.024
545	0.025	0.025	0.026	0.026	0.026	0.026	0.025	0.024	0.024	0.024	0.024	0.024	0.024
546	0.025	0.025	0.026	0.025	0.026	0.025	0.025	0.024	0.024	0.024	0.024	0.024	0.024
547	0.025	0.025	0.026	0.025	0.025	0.025	0.025	0.024	0.023	0.024	0.024	0.024	0.024
548	0.024	0.025	0.025	0.025	0.025	0.025	0.024	0.023	0.023	0.024	0.024	0.023	0.023
549	0.024	0.024	0.025	0.025	0.025	0.025	0.024	0.023	0.023	0.023	0.023	0.023	0.023
550	0.024	0.024	0.025	0.024	0.025	0.024	0.024	0.023	0.023	0.023	0.023	0.023	0.023
551	0.024	0.024	0.025	0.024	0.024	0.024	0.024	0.023	0.022	0.023	0.023	0.023	0.023
552	0.023	0.024	0.024	0.024	0.024	0.024	0.023	0.023	0.022	0.022	0.023	0.022	0.022
553	0.023	0.024	0.024	0.024	0.024	0.024	0.023	0.022	0.022	0.022	0.022	0.022	0.022
554	0.023	0.024	0.024	0.024	0.024	0.024	0.023	0.022	0.022	0.022	0.022	0.022	0.022
555	0.023	0.024	0.024	0.024	0.024	0.024	0.023	0.022	0.022	0.022	0.022	0.022	0.022
556	0.023	0.024	0.024	0.024	0.024	0.023	0.023	0.022	0.022	0.022	0.022	0.022	0.022
557	0.023	0.024	0.024	0.023	0.024	0.023	0.023	0.022	0.021	0.022	0.022	0.022	0.022
558	0.023	0.024	0.024	0.023	0.024	0.023	0.023	0.022	0.021	0.021	0.021	0.021	0.021
559	0.023	0.024	0.024	0.023	0.024	0.023	0.022	0.021	0.021	0.021	0.021	0.021	0.021
560	0.024	0.024	0.024	0.023	0.024	0.023	0.022	0.021	0.021	0.021	0.021	0.021	0.021
561	0.024	0.024	0.024	0.023	0.023	0.023	0.022	0.021	0.021	0.021	0.021	0.021	0.021
562	0.024	0.024	0.024	0.023	0.023	0.023	0.022	0.021	0.021	0.021	0.021	0.02	0.02
563	0.024	0.024	0.024	0.023	0.023	0.023	0.022	0.021	0.02	0.02	0.02	0.02	0.02
564	0.024	0.024	0.024	0.023	0.023	0.023	0.022	0.021	0.02	0.02	0.02	0.02	0.02
565	0.024	0.024	0.024	0.023	0.023	0.022	0.022	0.02	0.02	0.02	0.02	0.02	0.02
566	0.024	0.024	0.024	0.023	0.023	0.022	0.022	0.02	0.02	0.02	0.02	0.019	0.019
567	0.024	0.024	0.024	0.023	0.023	0.022	0.022	0.02	0.02	0.02	0.02	0.019	0.019
568	0.024	0.024	0.024	0.023	0.023	0.022	0.021	0.02	0.02	0.019	0.019	0.019	0.019
569	0.023	0.023	0.024	0.023	0.023	0.022	0.021	0.02	0.019	0.019	0.019	0.019	0.019
570	0.023	0.023	0.023	0.022	0.023	0.022	0.021	0.02	0.019	0.019	0.019	0.019	0.019
571	0.023	0.023	0.023	0.022	0.022	0.022	0.021	0.019	0.019	0.019	0.019	0.018	0.018
572	0.022	0.023	0.023	0.022	0.022	0.021	0.021	0.019	0.019	0.018	0.018	0.018	0.018
573	0.022	0.022	0.023	0.022	0.022	0.021	0.02	0.019	0.018	0.018	0.018	0.018	0.018
574	0.022	0.022	0.022	0.021	0.022	0.021	0.02	0.019	0.018	0.018	0.018	0.018	0.018
575	0.021	0.021	0.022	0.021	0.021	0.021	0.02	0.018	0.018	0.018	0.018	0.018	0.018
576	0.021	0.021	0.021	0.021	0.021	0.02	0.02	0.018	0.018	0.018	0.018	0.017	0.017
577	0.02	0.021	0.021	0.02	0.021	0.02	0.019	0.018	0.018	0.017	0.017	0.017	0.017
578	0.02	0.02	0.021	0.02	0.02	0.02	0.019	0.018	0.017	0.017	0.017	0.017	0.017
579	0.019	0.02	0.02	0.02	0.02	0.019	0.019	0.018	0.017	0.017	0.017	0.017	0.017
580	0.019	0.019	0.02	0.019	0.02	0.019	0.018	0.017	0.017	0.017	0.017	0.017	0.017
581	0.018	0.019	0.019	0.019	0.019	0.019	0.018	0.017	0.017	0.017	0.017	0.016	0.016
582	0.017	0.018	0.019	0.018	0.019	0.018	0.018	0.017	0.016	0.016	0.016	0.016	0.016
583	0.017	0.018	0.018	0.018	0.018	0.018	0.017	0.016	0.016	0.016	0.016	0.016	0.016
584	0.016	0.017	0.018	0.017	0.018	0.017	0.017	0.016	0.016	0.016	0.016	0.016	0.016
585	0.016	0.017	0.017	0.017	0.018	0.017	0.016	0.016	0.015	0.016	0.016	0.016	0.015
586	0.015	0.016	0.017	0.017	0.017	0.017	0.016	0.015	0.015	0.015	0.015	0.015	0.015
587	0.015	0.016	0.017	0.016	0.017	0.016	0.016	0.015	0.015	0.015	0.015	0.015	0.015
588	0.014	0.015	0.016	0.016	0.017	0.016	0.015	0.015	0.015	0.015	0.015	0.015	0.015
589	0.014	0.015	0.016	0.016	0.016	0.016	0.015	0.015	0.015	0.015	0.015	0.015	0.015
590	0.014	0.015	0.015	0.015	0.016	0.015	0.015	0.014	0.014	0.014	0.015	0.015	0.014
591	0.013	0.014	0.015	0.015	0.016	0.015	0.015	0.014	0.014	0.014	0.014	0.014	0.014
592	0.013	0.014	0.015	0.015	0.015	0.015	0.014	0.014	0.014	0.014	0.014	0.014	0.014
593	0.013	0.013	0.014	0.014	0.015	0.014	0.014	0.014	0.014	0.014	0.014	0.014	0.014
594	0.012	0.013	0.014	0.014	0.015	0.014	0.014	0.013	0.013	0.014	0.014	0.014	0.014
595	0.012	0.013	0.014	0.014	0.014	0.014	0.014	0.013	0.013	0.013	0.014	0.014	0.014
596	0.012	0.013	0.014	0.013	0.014	0.014	0.013	0.013	0.013	0.013	0.013	0.014	0.013
597	0.012	0.013	0.013	0.013	0.014	0.013	0.013	0.013	0.013	0.013	0.013	0.014	0.013
598	0.011	0.012	0.013	0.013	0.014	0.013	0.013	0.013	0.013	0.013	0.013	0.013	0.013
599	0.011	0.012	0.013	0.013	0.014	0.013	0.013	0.012	0.013	0.013	0.013	0.013	0.013
600	0.011	0.012	0.013	0.013	0.013	0.013	0.013	0.012	0.012	0.013	0.013	0.013	0.013
601	0.011	0.012	0.013	0.013	0.013	0.013	0.013	0.012	0.012	0.012	0.013	0.013	0.013
602	0.011	0.012	0.012	0.012	0.013	0.012	0.012	0.012	0.012	0.012	0.012	0.013	0.012
603	0.01	0.012	0.012	0.012	0.013	0.012	0.012	0.012	0.012	0.012	0.012	0.012	0.012
604	0.01	0.011	0.012	0.012	0.013	0.012	0.012	0.012	0.012	0.012	0.012	0.012	0.012
605	0.01	0.011	0.012	0.012	0.013	0.012	0.012	0.012	0.012	0.012	0.012	0.012	0.012
606	0.01	0.011	0.012	0.012	0.012	0.012	0.012	0.011	0.012	0.012	0.012	0.012	0.012
607	0.01	0.011	0.012	0.012	0.012	0.012	0.012	0.011	0.011	0.012	0.012	0.012	0.012
608	0.01	0.011	0.012	0.011	0.012	0.011	0.011	0.011	0.011	0.011	0.012	0.012	0.012
609	0.01	0.011	0.012	0.011	0.012	0.011	0.011	0.011	0.011	0.011	0.012	0.012	0.012
610	0.009	0.011	0.011	0.011	0.012	0.011	0.011	0.011	0.011	0.011	0.011	0.012	0.012
611	0.009	0.011	0.011	0.011	0.012	0.011	0.011	0.011	0.011	0.011	0.011	0.012	0.011
612	0.009	0.01	0.011	0.011	0.012	0.011	0.011	0.011	0.011	0.011	0.011	0.012	0.011
613	0.009	0.01	0.011	0.011	0.012	0.011	0.011	0.011	0.011	0.011	0.011	0.011	0.011
614	0.009	0.01	0.011	0.011	0.011	0.011	0.011	0.011	0.011	0.011	0.011	0.011	0.011
615	0.009	0.01	0.011	0.011	0.011	0.011	0.011	0.01	0.01	0.01	0.011	0.011	0.011
616	0.009	0.01	0.011	0.011	0.011	0.01	0.011	0.01	0.01	0.01	0.011	0.011	0.011
617	0.009	0.01	0.011	0.01	0.011	0.01	0.011	0.01	0.01	0.01	0.011	0.011	0.011
618	0.008	0.01	0.01	0.01	0.011	0.01	0.01	0.01	0.01	0.01	0.01	0.011	0.011
619	0.008	0.01	0.01	0.01	0.011	0.01	0.01	0.01	0.01	0.01	0.01	0.011	0.011
620	0.008	0.009	0.01	0.01	0.011	0.01	0.01	0.01	0.01	0.01	0.01	0.011	0.01
621	0.008	0.009	0.01	0.01	0.011	0.01	0.01	0.01	0.01	0.01	0.01	0.01	0.01
622	0.008	0.009	0.01	0.01	0.01	0.01	0.01	0.01	0.01	0.01	0.01	0.01	0.01
623	0.008	0.009	0.01	0.01	0.01	0.01	0.01	0.009	0.01	0.01	0.01	0.01	0.01
624	0.008	0.009	0.01	0.01	0.01	0.01	0.01	0.009	0.009	0.009	0.01	0.01	0.01
625	0.008	0.009	0.01	0.01	0.01	0.009	0.01	0.009	0.009	0.009	0.01	0.01	0.01
626	0.008	0.009	0.01	0.009	0.01	0.009	0.009	0.009	0.009	0.009	0.01	0.01	0.01
627	0.008	0.009	0.009	0.009	0.01	0.009	0.009	0.009	0.009	0.009	0.01	0.01	0.01
628	0.007	0.009	0.009	0.009	0.01	0.009	0.009	0.009	0.009	0.009	0.009	0.01	0.01
629	0.007	0.009	0.009	0.009	0.01	0.009	0.009	0.009	0.009	0.009	0.009	0.01	0.01
630	0.007	0.008	0.009	0.009	0.01	0.009	0.009	0.009	0.009	0.009	0.009	0.01	0.01
631	0.007	0.008	0.009	0.009	0.01	0.009	0.009	0.009	0.009	0.009	0.009	0.01	0.009
632	0.007	0.008	0.009	0.009	0.01	0.009	0.009	0.009	0.009	0.009	0.009	0.009	0.009
633	0.007	0.008	0.009	0.009	0.01	0.009	0.009	0.009	0.009	0.009	0.009	0.009	0.009
634	0.007	0.008	0.009	0.009	0.009	0.009	0.009	0.008	0.009	0.009	0.009	0.009	0.009
635	0.007	0.008	0.009	0.009	0.009	0.009	0.009	0.008	0.009	0.009	0.009	0.009	0.009
636	0.007	0.008	0.009	0.009	0.009	0.009	0.009	0.008	0.009	0.009	0.009	0.009	0.009
637	0.007	0.008	0.009	0.009	0.009	0.009	0.009	0.008	0.009	0.009	0.009	0.009	0.009
638	0.007	0.008	0.009	0.008	0.009	0.008	0.009	0.008	0.009	0.009	0.009	0.009	0.009
639	0.006	0.008	0.008	0.008	0.009	0.008	0.008	0.008	0.008	0.008	0.009	0.009	0.009
640	0.006	0.008	0.008	0.008	0.009	0.008	0.008	0.008	0.008	0.008	0.009	0.009	0.009
641	0.006	0.008	0.008	0.008	0.009	0.008	0.008	0.008	0.008	0.008	0.009	0.009	0.009
642	0.006	0.008	0.008	0.008	0.009	0.008	0.008	0.008	0.008	0.008	0.009	0.009	0.009
643	0.006	0.008	0.008	0.008	0.009	0.008	0.008	0.008	0.008	0.008	0.009	0.009	0.009
644	0.006	0.008	0.008	0.008	0.009	0.008	0.008	0.008	0.008	0.008	0.009	0.009	0.009
645	0.006	0.007	0.008	0.008	0.009	0.008	0.008	0.008	0.008	0.008	0.009	0.009	0.009
646	0.006	0.007	0.008	0.008	0.009	0.008	0.008	0.008	0.008	0.008	0.009	0.009	0.009
647	0.006	0.007	0.008	0.008	0.008	0.008	0.008	0.007	0.008	0.008	0.008	0.009	0.008
648	0.006	0.007	0.008	0.007	0.008	0.008	0.008	0.007	0.008	0.008	0.008	0.009	0.008
649	0.006	0.007	0.007	0.007	0.008	0.007	0.007	0.007	0.008	0.008	0.008	0.008	0.008
650	0.005	0.007	0.007	0.007	0.008	0.007	0.007	0.007	0.007	0.007	0.008	0.008	0.008
651	0.005	0.007	0.007	0.007	0.008	0.007	0.007	0.007	0.007	0.007	0.008	0.008	0.008
652	0.005	0.007	0.007	0.007	0.008	0.007	0.007	0.007	0.007	0.007	0.008	0.008	0.008
653	0.005	0.006	0.007	0.007	0.008	0.007	0.007	0.007	0.007	0.007	0.007	0.008	0.007
654	0.005	0.006	0.007	0.007	0.007	0.007	0.007	0.006	0.007	0.007	0.007	0.008	0.007
655	0.005	0.006	0.007	0.007	0.007	0.007	0.007	0.006	0.007	0.007	0.007	0.007	0.007
656	0.005	0.006	0.007	0.006	0.007	0.006	0.007	0.006	0.007	0.006	0.007	0.007	0.007
657	0.005	0.006	0.007	0.006	0.007	0.006	0.006	0.006	0.006	0.006	0.007	0.007	0.007
658	0.004	0.006	0.006	0.006	0.007	0.006	0.006	0.006	0.006	0.006	0.007	0.007	0.007
659	0.004	0.006	0.006	0.006	0.007	0.006	0.006	0.006	0.006	0.006	0.006	0.007	0.006
660	0.004	0.006	0.006	0.006	0.007	0.006	0.006	0.006	0.006	0.006	0.006	0.007	0.006
661	0.004	0.006	0.006	0.006	0.007	0.006	0.006	0.005	0.006	0.006	0.006	0.006	0.006
662	0.004	0.005	0.006	0.006	0.007	0.006	0.006	0.005	0.006	0.005	0.006	0.006	0.006
663	0.004	0.005	0.006	0.006	0.006	0.005	0.005	0.005	0.005	0.005	0.006	0.006	0.006
664	0.004	0.005	0.006	0.006	0.006	0.005	0.005	0.005	0.005	0.005	0.006	0.006	0.005
665	0.004	0.005	0.005	0.005	0.006	0.005	0.005	0.005	0.005	0.005	0.005	0.005	0.005
666	0.004	0.005	0.005	0.005	0.006	0.005	0.005	0.005	0.005	0.005	0.005	0.005	0.005
667	0.004	0.005	0.005	0.005	0.006	0.005	0.005	0.004	0.005	0.004	0.005	0.005	0.005
668	0.004	0.005	0.005	0.005	0.006	0.005	0.005	0.004	0.005	0.004	0.005	0.005	0.005
669	0.004	0.005	0.005	0.005	0.006	0.005	0.005	0.004	0.005	0.004	0.005	0.005	0.005
670	0.004	0.005	0.005	0.005	0.006	0.004	0.004	0.004	0.004	0.004	0.005	0.005	0.004
671	0.003	0.005	0.005	0.005	0.005	0.004	0.004	0.004	0.004	0.004	0.004	0.004	0.004
672	0.003	0.005	0.005	0.005	0.005	0.004	0.004	0.004	0.004	0.004	0.004	0.004	0.004
673	0.003	0.005	0.005	0.005	0.005	0.004	0.004	0.004	0.004	0.004	0.004	0.004	0.004
674	0.003	0.004	0.005	0.005	0.005	0.004	0.004	0.003	0.004	0.003	0.004	0.004	0.004
675	0.003	0.004	0.005	0.004	0.005	0.004	0.004	0.003	0.004	0.003	0.004	0.004	0.004
676	0.003	0.004	0.004	0.004	0.005	0.004	0.004	0.003	0.003	0.003	0.004	0.004	0.003
677	0.003	0.004	0.004	0.004	0.005	0.004	0.003	0.003	0.003	0.003	0.003	0.003	0.003
678	0.003	0.004	0.004	0.004	0.004	0.003	0.003	0.003	0.003	0.003	0.003	0.003	0.003
679	0.003	0.004	0.004	0.004	0.004	0.003	0.003	0.003	0.003	0.003	0.003	0.003	0.003
680	0.002	0.004	0.004	0.004	0.004	0.003	0.003	0.002	0.003	0.002	0.003	0.003	0.003
681	0.002	0.003	0.004	0.004	0.004	0.003	0.003	0.002	0.003	0.002	0.003	0.003	0.003
682	0.002	0.003	0.004	0.004	0.004	0.003	0.003	0.002	0.002	0.002	0.003	0.003	0.002
683	0.002	0.003	0.003	0.003	0.004	0.003	0.003	0.002	0.002	0.002	0.002	0.003	0.002
684	0.002	0.003	0.003	0.003	0.004	0.003	0.002	0.002	0.002	0.002	0.002	0.002	0.002
685	0.002	0.003	0.003	0.003	0.004	0.003	0.002	0.002	0.002	0.002	0.002	0.002	0.002
686	0.002	0.003	0.003	0.003	0.004	0.003	0.002	0.002	0.002	0.002	0.002	0.002	0.002
687	0.002	0.003	0.003	0.003	0.004	0.002	0.002	0.002	0.002	0.002	0.002	0.002	0.002
688	0.002	0.003	0.003	0.003	0.003	0.002	0.002	0.002	0.002	0.002	0.002	0.002	0.002
689	0.001	0.003	0.003	0.003	0.003	0.002	0.002	0.001	0.002	0.001	0.002	0.002	0.002
690	0.001	0.003	0.003	0.003	0.003	0.002	0.002	0.001	0.002	0.001	0.002	0.002	0.001
691	0.001	0.002	0.003	0.003	0.003	0.002	0.002	0.001	0.002	0.001	0.002	0.002	0.001
692	0.001	0.002	0.003	0.002	0.003	0.002	0.002	0.001	0.001	0.001	0.001	0.001	0.001
693	0.001	0.002	0.002	0.002	0.003	0.002	0.001	0.001	0.001	0.001	0.001	0.001	0.001
694	0.001	0.002	0.002	0.002	0.003	0.002	0.001	0.001	0.001	0.001	0.001	0.001	0.001
695	0.001	0.002	0.002	0.002	0.003	0.002	0.001	0.001	0.001	0.001	0.001	0.001	0.001
696	0.001	0.002	0.002	0.002	0.002	0.001	0.001	0.001	0.001	0.001	0.001	0.001	0.001
697	0.001	0.002	0.002	0.002	0.002	0.001	0.001	0	0.001	0.001	0.001	0.001	0.001
698	0	0.002	0.002	0.002	0.002	0.001	0.001	0	0.001	0	0.001	0.001	0.001
699	0	0.001	0.002	0.002	0.002	0.001	0.001	0	0	0	0.001	0.001	0
700	0	0.001	0.002	0.002	0.002	0.001	0.001	0	0	0	0.001	0	0

## Sheet: Supplementary Figure 13-b
波长(nm)	RawData ...	RawData ...	RawData ...	RawData ...	RawData ...	RawData ...	RawData ...	RawData ...	RawData ...	RawData ...	RawData ...	RawData ...
300	0.007	0.015	0.024	0.031	0.043	0.041	0.042	0.04	0.049	0.06	0.069	0.084
301	0.007	0.015	0.023	0.03	0.043	0.04	0.04	0.038	0.046	0.056	0.064	0.077
302	0.008	0.015	0.023	0.03	0.042	0.039	0.039	0.036	0.043	0.052	0.058	0.068
303	0.008	0.015	0.024	0.03	0.042	0.039	0.038	0.034	0.04	0.048	0.053	0.061
304	0.008	0.015	0.023	0.029	0.041	0.038	0.037	0.033	0.038	0.045	0.048	0.055
305	0.007	0.014	0.022	0.028	0.04	0.037	0.035	0.031	0.036	0.042	0.044	0.05
306	0.008	0.015	0.023	0.029	0.04	0.037	0.035	0.031	0.035	0.04	0.042	0.047
307	0.007	0.015	0.022	0.028	0.039	0.036	0.034	0.03	0.033	0.039	0.04	0.044
308	0.007	0.014	0.022	0.028	0.038	0.036	0.033	0.029	0.032	0.037	0.038	0.041
309	0.008	0.015	0.022	0.028	0.039	0.036	0.033	0.029	0.032	0.037	0.037	0.04
310	0.007	0.015	0.022	0.028	0.038	0.036	0.033	0.029	0.031	0.036	0.036	0.039
311	0.007	0.015	0.022	0.028	0.038	0.035	0.032	0.029	0.031	0.035	0.035	0.038
312	0.007	0.014	0.022	0.028	0.038	0.035	0.032	0.028	0.031	0.035	0.034	0.037
313	0.007	0.014	0.022	0.028	0.037	0.035	0.032	0.028	0.03	0.034	0.034	0.036
314	0.006	0.013	0.02	0.026	0.036	0.033	0.031	0.027	0.029	0.033	0.032	0.034
315	0.007	0.014	0.021	0.026	0.036	0.033	0.031	0.027	0.029	0.033	0.032	0.034
316	0.007	0.014	0.021	0.026	0.036	0.033	0.031	0.027	0.029	0.033	0.032	0.034
317	0.006	0.013	0.02	0.026	0.035	0.032	0.03	0.026	0.028	0.032	0.031	0.033
318	0.007	0.013	0.02	0.026	0.035	0.033	0.03	0.026	0.028	0.032	0.031	0.033
319	0.006	0.013	0.019	0.025	0.034	0.032	0.029	0.025	0.027	0.031	0.03	0.032
320	0.007	0.013	0.02	0.025	0.034	0.032	0.029	0.025	0.027	0.031	0.03	0.032
321	0.006	0.013	0.019	0.025	0.034	0.031	0.029	0.024	0.026	0.03	0.029	0.031
322	0.007	0.013	0.019	0.025	0.034	0.031	0.029	0.024	0.026	0.03	0.029	0.031
323	0.006	0.012	0.018	0.023	0.032	0.03	0.028	0.023	0.025	0.029	0.028	0.029
324	0.006	0.012	0.017	0.023	0.031	0.03	0.028	0.023	0.025	0.028	0.027	0.029
325	0.006	0.011	0.016	0.021	0.03	0.029	0.027	0.022	0.024	0.027	0.026	0.028
326	0.005	0.011	0.015	0.021	0.029	0.028	0.026	0.022	0.023	0.026	0.025	0.027
327	0.005	0.01	0.015	0.02	0.028	0.027	0.025	0.021	0.023	0.026	0.025	0.026
328	0.006	0.011	0.015	0.021	0.029	0.027	0.026	0.021	0.023	0.026	0.025	0.026
329	0.006	0.011	0.015	0.02	0.028	0.027	0.025	0.021	0.022	0.025	0.024	0.025
330	0.006	0.011	0.015	0.02	0.028	0.026	0.024	0.02	0.022	0.025	0.024	0.025
331	0.005	0.011	0.015	0.019	0.027	0.026	0.024	0.019	0.021	0.024	0.023	0.024
332	0.004	0.009	0.013	0.018	0.026	0.024	0.022	0.018	0.02	0.022	0.021	0.022
333	0.005	0.01	0.014	0.018	0.026	0.025	0.023	0.018	0.02	0.023	0.022	0.023
334	0.005	0.01	0.013	0.018	0.026	0.024	0.022	0.018	0.019	0.022	0.021	0.022
335	0.005	0.009	0.013	0.018	0.025	0.023	0.021	0.017	0.019	0.021	0.02	0.021
336	0.005	0.009	0.013	0.017	0.025	0.023	0.021	0.017	0.018	0.021	0.02	0.021
337	0.004	0.009	0.012	0.017	0.024	0.022	0.02	0.016	0.018	0.02	0.019	0.02
338	0.004	0.009	0.012	0.016	0.024	0.022	0.02	0.016	0.017	0.02	0.019	0.02
339	0.004	0.009	0.012	0.016	0.023	0.021	0.019	0.015	0.017	0.019	0.018	0.019
340	0.004	0.008	0.011	0.016	0.022	0.021	0.019	0.015	0.016	0.019	0.018	0.019
341	0.004	0.009	0.012	0.016	0.023	0.021	0.019	0.015	0.017	0.019	0.018	0.019
342	0.004	0.008	0.012	0.015	0.022	0.02	0.019	0.015	0.016	0.018	0.017	0.018
343	0.004	0.008	0.011	0.015	0.022	0.02	0.018	0.014	0.016	0.018	0.017	0.018
344	0.003	0.008	0.011	0.015	0.021	0.019	0.018	0.014	0.015	0.018	0.017	0.017
345	0.003	0.008	0.01	0.014	0.021	0.019	0.017	0.014	0.015	0.017	0.016	0.017
346	0.004	0.008	0.011	0.015	0.021	0.019	0.018	0.014	0.016	0.018	0.017	0.018
347	0.003	0.007	0.01	0.014	0.021	0.019	0.017	0.014	0.015	0.017	0.016	0.017
348	0.004	0.008	0.011	0.014	0.021	0.019	0.018	0.014	0.016	0.018	0.017	0.018
349	0.003	0.007	0.01	0.014	0.02	0.018	0.017	0.014	0.015	0.017	0.016	0.017
350	0.004	0.008	0.011	0.014	0.021	0.019	0.018	0.014	0.016	0.018	0.017	0.018
351	0.004	0.008	0.011	0.015	0.021	0.019	0.018	0.015	0.017	0.019	0.017	0.019
352	0.003	0.007	0.01	0.014	0.021	0.019	0.018	0.015	0.016	0.018	0.017	0.018
353	0.003	0.007	0.011	0.014	0.021	0.019	0.018	0.015	0.017	0.019	0.018	0.019
354	0.003	0.007	0.011	0.014	0.021	0.019	0.019	0.015	0.017	0.019	0.018	0.019
355	0.003	0.007	0.011	0.014	0.021	0.019	0.019	0.016	0.018	0.02	0.019	0.02
356	0.003	0.008	0.011	0.015	0.021	0.02	0.019	0.017	0.019	0.021	0.02	0.021
357	0.003	0.008	0.011	0.015	0.021	0.02	0.02	0.017	0.019	0.021	0.02	0.021
358	0.003	0.007	0.011	0.015	0.022	0.02	0.02	0.018	0.02	0.022	0.021	0.022
359	0.004	0.008	0.012	0.016	0.023	0.021	0.022	0.019	0.021	0.023	0.022	0.023
360	0.004	0.008	0.012	0.015	0.023	0.021	0.022	0.019	0.022	0.024	0.023	0.024
361	0.003	0.008	0.012	0.015	0.023	0.021	0.022	0.02	0.022	0.024	0.024	0.025
362	0.004	0.008	0.012	0.016	0.024	0.022	0.024	0.022	0.024	0.026	0.025	0.026
363	0.004	0.008	0.012	0.017	0.024	0.022	0.024	0.022	0.024	0.027	0.026	0.027
364	0.003	0.008	0.012	0.016	0.024	0.023	0.024	0.022	0.025	0.027	0.027	0.028
365	0.004	0.009	0.013	0.017	0.025	0.024	0.026	0.024	0.027	0.029	0.028	0.029
366	0.004	0.008	0.013	0.017	0.025	0.024	0.026	0.024	0.027	0.029	0.029	0.03
367	0.005	0.009	0.014	0.018	0.026	0.025	0.027	0.026	0.029	0.031	0.031	0.031
368	0.004	0.009	0.014	0.018	0.026	0.025	0.028	0.026	0.029	0.032	0.031	0.032
369	0.004	0.009	0.014	0.018	0.026	0.025	0.028	0.027	0.03	0.032	0.032	0.033
370	0.004	0.009	0.014	0.018	0.026	0.025	0.028	0.027	0.03	0.033	0.032	0.033
371	0.004	0.009	0.015	0.019	0.027	0.026	0.029	0.028	0.032	0.034	0.034	0.035
372	0.004	0.009	0.014	0.019	0.026	0.026	0.029	0.028	0.032	0.034	0.034	0.035
373	0.004	0.009	0.013	0.018	0.025	0.025	0.03	0.028	0.032	0.034	0.034	0.035
374	0.003	0.008	0.013	0.018	0.024	0.025	0.03	0.028	0.032	0.034	0.034	0.035
375	0.003	0.008	0.012	0.017	0.023	0.025	0.029	0.028	0.031	0.034	0.034	0.035
376	0.003	0.008	0.013	0.017	0.024	0.025	0.03	0.029	0.032	0.035	0.034	0.035
377	0.003	0.008	0.012	0.017	0.023	0.025	0.029	0.028	0.032	0.034	0.034	0.035
378	0.003	0.008	0.012	0.017	0.024	0.025	0.03	0.029	0.032	0.035	0.035	0.036
379	0.004	0.008	0.013	0.018	0.024	0.026	0.03	0.03	0.033	0.035	0.035	0.036
380	0.003	0.008	0.012	0.017	0.023	0.025	0.03	0.029	0.033	0.035	0.034	0.036
381	0.003	0.007	0.012	0.017	0.023	0.025	0.029	0.028	0.032	0.034	0.034	0.035
382	0.003	0.008	0.012	0.017	0.023	0.025	0.029	0.029	0.032	0.035	0.034	0.036
383	0.003	0.007	0.011	0.016	0.022	0.024	0.028	0.028	0.031	0.034	0.033	0.034
384	0.003	0.007	0.011	0.015	0.022	0.023	0.028	0.027	0.031	0.033	0.032	0.034
385	0.003	0.007	0.011	0.015	0.021	0.023	0.027	0.027	0.03	0.032	0.032	0.033
386	0.003	0.007	0.011	0.015	0.021	0.022	0.026	0.026	0.029	0.032	0.031	0.032
387	0.002	0.006	0.01	0.014	0.02	0.021	0.025	0.024	0.028	0.03	0.029	0.03
388	0.003	0.006	0.01	0.014	0.02	0.021	0.024	0.024	0.027	0.029	0.029	0.03
389	0.002	0.005	0.009	0.013	0.018	0.019	0.023	0.022	0.025	0.028	0.027	0.028
390	0.002	0.006	0.009	0.012	0.018	0.019	0.022	0.021	0.024	0.027	0.026	0.027
391	0.002	0.005	0.008	0.011	0.017	0.017	0.02	0.02	0.022	0.025	0.024	0.025
392	0.002	0.005	0.008	0.011	0.016	0.017	0.02	0.019	0.022	0.024	0.023	0.024
393	0.002	0.005	0.008	0.011	0.015	0.016	0.018	0.017	0.02	0.022	0.021	0.022
394	0.002	0.004	0.007	0.01	0.014	0.015	0.017	0.015	0.018	0.02	0.019	0.02
395	0.002	0.004	0.007	0.009	0.013	0.013	0.015	0.014	0.016	0.018	0.017	0.018
396	0	0.002	0.005	0.007	0.011	0.011	0.012	0.011	0.013	0.015	0.014	0.015
397	0.001	0.002	0.004	0.007	0.01	0.01	0.011	0.009	0.011	0.013	0.012	0.012
398	0.001	0.002	0.004	0.006	0.009	0.008	0.009	0.007	0.009	0.011	0.01	0.01
399	0	0.001	0.003	0.005	0.008	0.006	0.006	0.005	0.006	0.008	0.007	0.007
400	0	0.001	0.002	0.004	0.006	0.004	0.004	0.002	0.003	0.005	0.003	0.004
401	-0.001	-0.001	0	0.001	0.003	0.001	0	-0.002	-0.001	0.001	-0.001	0
402	-0.001	-0.001	0	0.001	0.002	0	-0.002	-0.004	-0.003	-0.002	-0.004	-0.003
403	-0.002	-0.002	-0.002	-0.001	0	-0.003	-0.005	-0.008	-0.007	-0.006	-0.008	-0.008
404	-0.002	-0.003	-0.003	-0.003	-0.002	-0.006	-0.008	-0.011	-0.011	-0.01	-0.012	-0.012
405	-0.002	-0.003	-0.004	-0.004	-0.004	-0.008	-0.012	-0.015	-0.015	-0.014	-0.016	-0.016
406	-0.003	-0.005	-0.006	-0.007	-0.007	-0.011	-0.016	-0.019	-0.019	-0.019	-0.021	-0.021
407	-0.002	-0.005	-0.007	-0.008	-0.008	-0.014	-0.019	-0.023	-0.023	-0.023	-0.025	-0.025
408	-0.003	-0.006	-0.008	-0.01	-0.011	-0.017	-0.023	-0.027	-0.028	-0.028	-0.03	-0.03
409	-0.004	-0.007	-0.01	-0.012	-0.014	-0.02	-0.027	-0.031	-0.033	-0.033	-0.035	-0.036
410	-0.004	-0.008	-0.011	-0.013	-0.016	-0.023	-0.03	-0.035	-0.036	-0.037	-0.039	-0.04
411	-0.005	-0.009	-0.013	-0.016	-0.018	-0.026	-0.034	-0.039	-0.041	-0.042	-0.045	-0.045
412	-0.005	-0.01	-0.014	-0.017	-0.02	-0.028	-0.038	-0.043	-0.045	-0.046	-0.049	-0.049
413	-0.005	-0.01	-0.015	-0.018	-0.022	-0.03	-0.04	-0.046	-0.048	-0.049	-0.052	-0.053
414	-0.005	-0.01	-0.015	-0.019	-0.023	-0.032	-0.043	-0.048	-0.051	-0.053	-0.056	-0.056
415	-0.005	-0.011	-0.016	-0.02	-0.024	-0.033	-0.044	-0.05	-0.053	-0.055	-0.058	-0.059
416	-0.005	-0.011	-0.016	-0.02	-0.025	-0.034	-0.046	-0.052	-0.056	-0.057	-0.061	-0.061
417	-0.005	-0.01	-0.016	-0.021	-0.026	-0.035	-0.047	-0.054	-0.057	-0.059	-0.062	-0.063
418	-0.005	-0.01	-0.017	-0.021	-0.026	-0.035	-0.048	-0.054	-0.058	-0.06	-0.063	-0.064
419	-0.004	-0.009	-0.016	-0.02	-0.025	-0.034	-0.047	-0.053	-0.057	-0.059	-0.062	-0.064
420	-0.004	-0.009	-0.015	-0.019	-0.024	-0.033	-0.045	-0.052	-0.055	-0.058	-0.061	-0.062
421	-0.004	-0.009	-0.014	-0.018	-0.023	-0.032	-0.044	-0.051	-0.054	-0.056	-0.06	-0.061
422	-0.003	-0.007	-0.012	-0.016	-0.021	-0.029	-0.041	-0.048	-0.051	-0.053	-0.056	-0.058
423	-0.003	-0.006	-0.011	-0.015	-0.019	-0.027	-0.039	-0.045	-0.048	-0.05	-0.053	-0.055
424	-0.002	-0.005	-0.009	-0.013	-0.017	-0.024	-0.035	-0.041	-0.045	-0.046	-0.05	-0.051
425	-0.002	-0.004	-0.008	-0.011	-0.015	-0.022	-0.032	-0.038	-0.041	-0.043	-0.046	-0.047
426	-0.001	-0.004	-0.007	-0.01	-0.013	-0.02	-0.029	-0.035	-0.038	-0.039	-0.042	-0.043
427	0	-0.002	-0.005	-0.008	-0.01	-0.016	-0.025	-0.031	-0.033	-0.035	-0.037	-0.038
428	0	-0.002	-0.004	-0.006	-0.008	-0.014	-0.022	-0.027	-0.03	-0.031	-0.033	-0.034
429	0	-0.001	-0.003	-0.005	-0.007	-0.012	-0.019	-0.024	-0.026	-0.027	-0.03	-0.03
430	0	-0.001	-0.003	-0.004	-0.006	-0.01	-0.017	-0.022	-0.023	-0.024	-0.027	-0.027
431	0	0	-0.002	-0.003	-0.004	-0.009	-0.015	-0.019	-0.021	-0.021	-0.024	-0.024
432	0.001	0.001	-0.001	-0.002	-0.003	-0.007	-0.013	-0.016	-0.018	-0.018	-0.02	-0.021
433	0	0	-0.001	-0.001	-0.002	-0.006	-0.011	-0.015	-0.016	-0.016	-0.018	-0.018
434	0.001	0.001	0	0	-0.001	-0.004	-0.009	-0.013	-0.013	-0.014	-0.016	-0.016
435	0.001	0.002	0.001	0.001	0	-0.003	-0.007	-0.01	-0.011	-0.011	-0.013	-0.013
436	0.001	0.002	0.001	0.001	0	-0.002	-0.006	-0.009	-0.01	-0.01	-0.011	-0.011
437	0.001	0.002	0.001	0.001	0.001	-0.001	-0.005	-0.008	-0.008	-0.008	-0.01	-0.01
438	0.001	0.002	0.002	0.002	0.002	0	-0.004	-0.006	-0.007	-0.006	-0.008	-0.008
439	0.001	0.002	0.002	0.002	0.002	0	-0.003	-0.006	-0.006	-0.006	-0.007	-0.007
440	0.001	0.002	0.002	0.002	0.002	0	-0.003	-0.005	-0.005	-0.005	-0.006	-0.006
441	0.001	0.002	0.002	0.002	0.002	0.001	-0.002	-0.004	-0.004	-0.004	-0.005	-0.005
442	0.001	0.002	0.002	0.003	0.003	0.001	-0.001	-0.003	-0.003	-0.003	-0.004	-0.004
443	0.002	0.003	0.003	0.003	0.004	0.002	0	-0.002	-0.002	-0.002	-0.003	-0.003
444	0.001	0.002	0.002	0.003	0.003	0.002	0	-0.002	-0.002	-0.001	-0.003	-0.002
445	0.002	0.003	0.003	0.004	0.004	0.003	0.001	-0.001	-0.001	0	-0.001	-0.001
446	0.002	0.003	0.003	0.003	0.004	0.003	0.001	-0.001	-0.001	0	-0.001	-0.001
447	0.001	0.003	0.003	0.004	0.004	0.003	0.001	-0.001	0	0	-0.001	-0.001
448	0.002	0.003	0.003	0.004	0.004	0.003	0.001	0	0	0.001	0	0
449	0.002	0.003	0.003	0.004	0.004	0.003	0.002	0	0	0.001	0	0
450	0.001	0.002	0.002	0.003	0.003	0.003	0.001	-0.001	0	0.001	0	0
451	0.001	0.002	0.003	0.003	0.004	0.003	0.001	0	0	0.001	0	0
452	0.001	0.003	0.003	0.004	0.004	0.003	0.002	0	0.001	0.001	0.001	0.001
453	0.002	0.003	0.003	0.004	0.004	0.004	0.002	0.001	0.001	0.002	0.001	0.001
454	0.002	0.003	0.003	0.004	0.005	0.004	0.003	0.001	0.002	0.003	0.002	0.002
455	0.001	0.003	0.003	0.004	0.004	0.004	0.002	0.001	0.001	0.002	0.001	0.002
456	0.002	0.003	0.003	0.004	0.004	0.004	0.003	0.001	0.002	0.003	0.002	0.002
457	0.001	0.003	0.003	0.004	0.004	0.004	0.002	0.001	0.002	0.002	0.002	0.002
458	0.002	0.003	0.003	0.004	0.004	0.004	0.003	0.002	0.002	0.003	0.002	0.003
459	0.002	0.003	0.004	0.005	0.005	0.005	0.004	0.002	0.003	0.004	0.003	0.003
460	0.002	0.003	0.004	0.004	0.005	0.004	0.003	0.002	0.003	0.004	0.003	0.003
461	0.001	0.003	0.003	0.004	0.004	0.004	0.003	0.002	0.003	0.003	0.003	0.003
462	0.002	0.003	0.004	0.004	0.005	0.005	0.004	0.002	0.003	0.004	0.003	0.004
463	0.001	0.003	0.003	0.004	0.004	0.004	0.004	0.002	0.003	0.004	0.003	0.003
464	0.002	0.003	0.004	0.005	0.005	0.005	0.004	0.003	0.004	0.005	0.004	0.004
465	0.001	0.003	0.003	0.004	0.004	0.005	0.004	0.003	0.004	0.004	0.004	0.004
466	0.001	0.003	0.003	0.004	0.004	0.004	0.004	0.002	0.003	0.004	0.003	0.004
467	0.002	0.003	0.004	0.005	0.004	0.005	0.004	0.003	0.004	0.005	0.004	0.004
468	0.001	0.003	0.003	0.004	0.004	0.005	0.004	0.003	0.004	0.005	0.004	0.004
469	0.001	0.003	0.003	0.004	0.004	0.004	0.004	0.003	0.004	0.004	0.004	0.004
470	0.002	0.003	0.004	0.005	0.004	0.005	0.004	0.003	0.004	0.005	0.004	0.005
471	0.001	0.003	0.003	0.004	0.004	0.005	0.004	0.003	0.004	0.005	0.004	0.004
472	0.001	0.003	0.003	0.004	0.004	0.004	0.004	0.003	0.004	0.005	0.004	0.004
473	0.002	0.003	0.004	0.005	0.004	0.005	0.005	0.004	0.005	0.005	0.005	0.005
474	0.002	0.003	0.004	0.004	0.004	0.005	0.004	0.004	0.005	0.005	0.004	0.005
475	0.001	0.003	0.003	0.004	0.004	0.005	0.004	0.003	0.004	0.005	0.004	0.004
476	0.001	0.003	0.003	0.004	0.004	0.004	0.004	0.003	0.004	0.005	0.004	0.004
477	0.002	0.003	0.004	0.005	0.005	0.005	0.005	0.004	0.005	0.005	0.005	0.005
478	0.002	0.003	0.004	0.005	0.004	0.005	0.005	0.004	0.005	0.005	0.005	0.005
479	0.002	0.003	0.004	0.004	0.004	0.005	0.004	0.004	0.005	0.005	0.004	0.005
480	0.001	0.003	0.003	0.004	0.004	0.005	0.004	0.003	0.004	0.005	0.004	0.005
481	0.001	0.003	0.003	0.004	0.004	0.005	0.004	0.003	0.004	0.005	0.004	0.004
482	0.001	0.003	0.003	0.004	0.004	0.004	0.004	0.003	0.004	0.005	0.004	0.004
483	0.001	0.002	0.003	0.004	0.004	0.004	0.004	0.003	0.004	0.005	0.004	0.004
484	0.002	0.003	0.004	0.005	0.004	0.005	0.004	0.004	0.005	0.005	0.005	0.005
485	0.002	0.003	0.004	0.005	0.004	0.005	0.004	0.004	0.005	0.005	0.005	0.005
486	0.002	0.003	0.004	0.004	0.004	0.005	0.004	0.004	0.005	0.005	0.005	0.005
487	0.002	0.003	0.004	0.004	0.004	0.004	0.004	0.003	0.005	0.005	0.004	0.005
488	0.002	0.003	0.003	0.004	0.004	0.004	0.004	0.003	0.004	0.005	0.004	0.005
489	0.002	0.003	0.003	0.004	0.004	0.004	0.004	0.003	0.004	0.005	0.004	0.005
490	0.002	0.003	0.003	0.004	0.004	0.004	0.004	0.003	0.004	0.005	0.004	0.004
491	0.002	0.003	0.003	0.004	0.004	0.004	0.004	0.003	0.004	0.005	0.004	0.004
492	0.001	0.003	0.003	0.004	0.004	0.004	0.004	0.003	0.004	0.005	0.004	0.004
493	0.001	0.003	0.003	0.004	0.004	0.004	0.004	0.003	0.004	0.005	0.004	0.004
494	0.001	0.003	0.003	0.004	0.004	0.004	0.003	0.003	0.004	0.005	0.004	0.004
495	0.001	0.003	0.003	0.004	0.003	0.004	0.003	0.003	0.004	0.005	0.004	0.004
496	0.001	0.003	0.003	0.003	0.003	0.004	0.003	0.003	0.004	0.005	0.004	0.004
497	0.001	0.002	0.003	0.003	0.003	0.003	0.003	0.003	0.004	0.004	0.004	0.004
498	0.001	0.002	0.003	0.003	0.003	0.003	0.003	0.003	0.004	0.004	0.004	0.004
499	0.001	0.003	0.003	0.003	0.003	0.003	0.003	0.003	0.004	0.004	0.004	0.004
500	0.001	0.002	0.003	0.003	0.003	0.003	0.003	0.003	0.004	0.004	0.004	0.004
501	0.001	0.002	0.003	0.003	0.003	0.003	0.003	0.003	0.004	0.004	0.004	0.004
502	0.001	0.002	0.002	0.003	0.003	0.003	0.003	0.003	0.004	0.004	0.004	0.004
503	0.001	0.002	0.002	0.003	0.003	0.003	0.003	0.003	0.004	0.004	0.004	0.004
504	0.001	0.002	0.002	0.003	0.003	0.003	0.003	0.003	0.004	0.004	0.004	0.004
505	0.001	0.002	0.002	0.003	0.003	0.003	0.003	0.003	0.003	0.004	0.004	0.004
506	0.001	0.002	0.002	0.003	0.003	0.003	0.003	0.002	0.003	0.004	0.004	0.004
507	0.001	0.002	0.002	0.003	0.003	0.003	0.003	0.002	0.003	0.004	0.004	0.004
508	0.001	0.002	0.002	0.003	0.003	0.003	0.002	0.002	0.003	0.004	0.003	0.003
509	0.001	0.002	0.002	0.003	0.003	0.003	0.002	0.002	0.003	0.004	0.003	0.003
510	0.001	0.002	0.002	0.003	0.003	0.003	0.002	0.002	0.003	0.004	0.003	0.003
511	0.001	0.002	0.002	0.003	0.003	0.003	0.002	0.002	0.003	0.003	0.003	0.003
512	0.001	0.002	0.002	0.003	0.003	0.003	0.002	0.002	0.003	0.003	0.003	0.003
513	0.001	0.002	0.002	0.003	0.003	0.003	0.002	0.002	0.003	0.003	0.003	0.003
514	0.001	0.002	0.002	0.003	0.003	0.003	0.002	0.002	0.003	0.003	0.003	0.003
515	0.001	0.002	0.002	0.003	0.003	0.002	0.002	0.002	0.003	0.003	0.003	0.003
516	0.001	0.002	0.002	0.003	0.003	0.002	0.002	0.002	0.003	0.003	0.003	0.003
517	0.001	0.002	0.002	0.003	0.003	0.002	0.002	0.002	0.003	0.003	0.003	0.003
518	0.001	0.002	0.002	0.003	0.003	0.002	0.002	0.002	0.003	0.003	0.003	0.003
519	0.001	0.003	0.002	0.003	0.003	0.002	0.002	0.002	0.002	0.003	0.003	0.003
520	0.001	0.002	0.002	0.002	0.002	0.001	0.001	0.001	0.001	0.002	0.001	0.001
521	0.001	0.002	0.002	0.002	0.002	0.001	0.001	0.001	0.001	0.002	0.001	0.001
522	0.001	0.002	0.002	0.002	0.002	0.001	0.001	0	0.001	0.001	0.001	0.001
523	0.001	0.002	0.002	0.002	0.002	0.001	0.001	0	0.001	0.001	0.001	0.001
524	0.001	0.002	0.002	0.002	0.002	0.001	0.001	0	0.001	0.001	0.001	0.001
525	0.001	0.002	0.002	0.002	0.002	0.001	0.001	0	0.001	0.001	0.001	0.001
526	0	0.001	0.001	0.001	0.001	0	0	-0.001	0	0	0	0
527	0.001	0.001	0.001	0.001	0.001	0	0	-0.001	0	0	0	0
528	0.001	0.002	0.001	0.002	0.001	0	0	-0.001	0	0	0	0
529	0.001	0.002	0.001	0.002	0.001	0	-0.001	-0.001	0	0	-0.001	-0.001
530	0.001	0.002	0.001	0.002	0.001	0	-0.001	-0.001	-0.001	0	-0.001	-0.001
531	0.001	0.002	0.001	0.002	0.001	0	-0.001	-0.001	-0.001	0	-0.001	-0.001
532	0.001	0.002	0.001	0.001	0.001	0	-0.001	-0.001	-0.001	-0.001	-0.001	-0.001
533	0.001	0.002	0.001	0.001	0.001	0	-0.001	-0.001	-0.001	-0.001	-0.001	-0.001
534	0.001	0.002	0.001	0.001	0	0	-0.001	-0.002	-0.001	-0.001	-0.001	-0.001
535	0.001	0.002	0.001	0.001	0	0	-0.001	-0.002	-0.001	-0.001	-0.001	-0.001
536	0	0.001	0.001	0.001	0	-0.001	-0.002	-0.002	-0.002	-0.001	-0.002	-0.002
537	0.001	0.001	0.001	0.001	0.001	0	-0.001	-0.001	-0.001	-0.001	-0.001	-0.001
538	0	0.001	0	0.001	0	0	-0.001	-0.002	-0.001	-0.001	-0.001	-0.002
539	0	0.001	0	0	0	0	-0.001	-0.002	-0.002	-0.001	-0.002	-0.002
540	0	0	0	0	0	-0.001	-0.001	-0.002	-0.002	-0.001	-0.002	-0.002
541	0.001	0.001	0.001	0.001	0.001	0	-0.001	-0.001	-0.001	-0.001	-0.001	-0.001
542	0	0.001	0	0.001	0	0	-0.001	-0.001	-0.001	-0.001	-0.001	-0.001
543	0	0.001	0	0	0	0	-0.001	-0.002	-0.001	-0.001	-0.001	-0.001
544	0	0	0	0	0	-0.001	-0.001	-0.002	-0.002	-0.001	-0.002	-0.002
545	0	0.001	0.001	0.001	0.001	0	-0.001	-0.001	-0.001	-0.001	-0.001	-0.001
546	0	0.001	0	0.001	0	0	-0.001	-0.001	-0.001	-0.001	-0.001	-0.001
547	0	0.001	0	0	0	0	-0.001	-0.002	-0.001	-0.001	-0.001	-0.001
548	0.001	0.001	0.001	0.001	0.001	0	-0.001	-0.001	0	0	-0.001	-0.001
549	0	0.001	0.001	0.001	0.001	0	-0.001	-0.001	-0.001	-0.001	-0.001	-0.001
550	0	0.001	0	0.001	0	0	-0.001	-0.001	-0.001	-0.001	-0.001	-0.001
551	0	0.001	0	0	0	0	-0.001	-0.002	-0.001	-0.001	-0.001	-0.001
552	0.001	0.001	0.001	0.001	0.001	0	0	-0.001	-0.001	0	-0.001	-0.001
553	0.001	0.001	0.001	0.001	0.001	0	-0.001	-0.001	-0.001	-0.001	-0.001	-0.001
554	0.001	0.001	0.001	0.001	0.001	0	-0.001	-0.001	-0.001	-0.001	-0.001	-0.001
555	0.001	0.001	0.001	0.001	0.001	0	-0.001	-0.001	-0.001	-0.001	-0.001	-0.001
556	0.001	0.001	0.001	0.001	0	0	-0.001	-0.001	-0.001	-0.001	-0.001	-0.001
557	0.001	0.001	0	0.001	0	0	-0.001	-0.002	-0.001	-0.001	-0.001	-0.001
558	0.001	0.001	0	0.001	0	0	-0.001	-0.002	-0.002	-0.002	-0.002	-0.002
559	0.001	0.001	0	0.001	0	-0.001	-0.002	-0.002	-0.002	-0.002	-0.002	-0.002
560	0	0	-0.001	0	-0.001	-0.002	-0.003	-0.003	-0.003	-0.003	-0.003	-0.003
561	0	0	-0.001	-0.001	-0.001	-0.002	-0.003	-0.003	-0.003	-0.003	-0.003	-0.003
562	0	0	-0.001	-0.001	-0.001	-0.002	-0.003	-0.003	-0.003	-0.003	-0.004	-0.004
563	0	0	-0.001	-0.001	-0.001	-0.002	-0.003	-0.004	-0.004	-0.004	-0.004	-0.004
564	0	0	-0.001	-0.001	-0.001	-0.002	-0.003	-0.004	-0.004	-0.004	-0.004	-0.004
565	0	0	-0.001	-0.001	-0.002	-0.002	-0.004	-0.004	-0.004	-0.004	-0.004	-0.004
566	0	0	-0.001	-0.001	-0.002	-0.002	-0.004	-0.004	-0.004	-0.004	-0.005	-0.005
567	0	0	-0.001	-0.001	-0.002	-0.002	-0.004	-0.004	-0.004	-0.004	-0.005	-0.005
568	0	0	-0.001	-0.001	-0.002	-0.003	-0.004	-0.004	-0.005	-0.005	-0.005	-0.005
569	0	0.001	0	0	-0.001	-0.002	-0.003	-0.004	-0.004	-0.004	-0.004	-0.004
570	0	0	-0.001	0	-0.001	-0.002	-0.003	-0.004	-0.004	-0.004	-0.004	-0.004
571	0	0	-0.001	-0.001	-0.001	-0.002	-0.004	-0.004	-0.004	-0.004	-0.005	-0.005
572	0.001	0.001	0	0	-0.001	-0.001	-0.003	-0.003	-0.004	-0.004	-0.004	-0.004
573	0	0.001	0	0	-0.001	-0.002	-0.003	-0.004	-0.004	-0.004	-0.004	-0.004
574	0	0	-0.001	0	-0.001	-0.002	-0.003	-0.004	-0.004	-0.004	-0.004	-0.004
575	0	0.001	0	0	0	-0.001	-0.003	-0.003	-0.003	-0.003	-0.003	-0.003
576	0	0	0	0	-0.001	-0.001	-0.003	-0.003	-0.003	-0.003	-0.004	-0.004
577	0.001	0.001	0	0.001	0	-0.001	-0.002	-0.002	-0.003	-0.003	-0.003	-0.003
578	0	0.001	0	0	0	-0.001	-0.002	-0.003	-0.003	-0.003	-0.003	-0.003
579	0.001	0.001	0.001	0.001	0	0	-0.001	-0.002	-0.002	-0.002	-0.002	-0.002
580	0	0.001	0	0.001	0	-0.001	-0.002	-0.002	-0.002	-0.002	-0.002	-0.002
581	0.001	0.001	0.001	0.001	0.001	0	-0.001	-0.001	-0.001	-0.001	-0.002	-0.002
582	0.001	0.002	0.001	0.002	0.001	0.001	0	-0.001	-0.001	-0.001	-0.001	-0.001
583	0.001	0.001	0.001	0.001	0.001	0	-0.001	-0.001	-0.001	-0.001	-0.001	-0.001
584	0.001	0.002	0.001	0.002	0.001	0.001	0	0	0	0	0	0
585	0.001	0.001	0.001	0.002	0.001	0	0	-0.001	0	0	0	-0.001
586	0.001	0.002	0.002	0.002	0.002	0.001	0	0	0	0	0	0
587	0.001	0.002	0.001	0.002	0.001	0.001	0	0	0	0	0	0
588	0.001	0.002	0.002	0.003	0.002	0.001	0.001	0.001	0.001	0.001	0.001	0.001
589	0.001	0.002	0.002	0.002	0.002	0.001	0.001	0.001	0.001	0.001	0.001	0.001
590	0.001	0.001	0.001	0.002	0.001	0.001	0	0	0	0.001	0.001	0
591	0.001	0.002	0.002	0.003	0.002	0.002	0.001	0.001	0.001	0.001	0.001	0.001
592	0.001	0.002	0.002	0.002	0.002	0.001	0.001	0.001	0.001	0.001	0.001	0.001
593	0	0.001	0.001	0.002	0.001	0.001	0.001	0.001	0.001	0.001	0.001	0.001
594	0.001	0.002	0.002	0.003	0.002	0.002	0.001	0.001	0.002	0.002	0.002	0.002
595	0.001	0.002	0.002	0.002	0.002	0.002	0.001	0.001	0.001	0.002	0.002	0.002
596	0.001	0.002	0.001	0.002	0.002	0.001	0.001	0.001	0.001	0.001	0.002	0.001
597	0.001	0.001	0.001	0.002	0.001	0.001	0.001	0.001	0.001	0.001	0.002	0.001
598	0.001	0.002	0.002	0.003	0.002	0.002	0.002	0.002	0.002	0.002	0.002	0.002
599	0.001	0.002	0.002	0.003	0.002	0.002	0.001	0.002	0.002	0.002	0.002	0.002
600	0.001	0.002	0.002	0.002	0.002	0.002	0.001	0.001	0.002	0.002	0.002	0.002
601	0.001	0.002	0.002	0.002	0.002	0.002	0.001	0.001	0.001	0.002	0.002	0.002
602	0.001	0.001	0.001	0.002	0.001	0.001	0.001	0.001	0.001	0.001	0.002	0.001
603	0.002	0.002	0.002	0.003	0.002	0.002	0.002	0.002	0.002	0.002	0.002	0.002
604	0.001	0.002	0.002	0.003	0.002	0.002	0.002	0.002	0.002	0.002	0.002	0.002
605	0.001	0.002	0.002	0.003	0.002	0.002	0.002	0.002	0.002	0.002	0.002	0.002
606	0.001	0.002	0.002	0.002	0.002	0.002	0.001	0.002	0.002	0.002	0.002	0.002
607	0.001	0.002	0.002	0.002	0.002	0.002	0.001	0.001	0.002	0.002	0.002	0.002
608	0.001	0.002	0.001	0.002	0.001	0.001	0.001	0.001	0.001	0.002	0.002	0.002
609	0.001	0.002	0.001	0.002	0.001	0.001	0.001	0.001	0.001	0.002	0.002	0.002
610	0.002	0.002	0.002	0.003	0.002	0.002	0.002	0.002	0.002	0.002	0.003	0.003
611	0.002	0.002	0.002	0.003	0.002	0.002	0.002	0.002	0.002	0.002	0.003	0.002
612	0.001	0.002	0.002	0.003	0.002	0.002	0.002	0.002	0.002	0.002	0.003	0.002
613	0.001	0.002	0.002	0.003	0.002	0.002	0.002	0.002	0.002	0.002	0.002	0.002
614	0.001	0.002	0.002	0.002	0.002	0.002	0.002	0.002	0.002	0.002	0.002	0.002
615	0.001	0.002	0.002	0.002	0.002	0.002	0.001	0.001	0.001	0.002	0.002	0.002
616	0.001	0.002	0.002	0.002	0.001	0.002	0.001	0.001	0.001	0.002	0.002	0.002
617	0.001	0.002	0.001	0.002	0.001	0.002	0.001	0.001	0.001	0.002	0.002	0.002
618	0.002	0.002	0.002	0.003	0.002	0.002	0.002	0.002	0.002	0.002	0.003	0.003
619	0.002	0.002	0.002	0.003	0.002	0.002	0.002	0.002	0.002	0.002	0.003	0.003
620	0.001	0.002	0.002	0.003	0.002	0.002	0.002	0.002	0.002	0.002	0.003	0.002
621	0.001	0.002	0.002	0.003	0.002	0.002	0.002	0.002	0.002	0.002	0.002	0.002
622	0.001	0.002	0.002	0.002	0.002	0.002	0.002	0.002	0.002	0.002	0.002	0.002
623	0.001	0.002	0.002	0.002	0.002	0.002	0.001	0.002	0.002	0.002	0.002	0.002
624	0.001	0.002	0.002	0.002	0.002	0.002	0.001	0.001	0.001	0.002	0.002	0.002
625	0.001	0.002	0.002	0.002	0.001	0.002	0.001	0.001	0.001	0.002	0.002	0.002
626	0.001	0.002	0.001	0.002	0.001	0.001	0.001	0.001	0.001	0.002	0.002	0.002
627	0.001	0.001	0.001	0.002	0.001	0.001	0.001	0.001	0.001	0.002	0.002	0.002
628	0.002	0.002	0.002	0.003	0.002	0.002	0.002	0.002	0.002	0.002	0.003	0.003
629	0.002	0.002	0.002	0.003	0.002	0.002	0.002	0.002	0.002	0.002	0.003	0.003
630	0.001	0.002	0.002	0.003	0.002	0.002	0.002	0.002	0.002	0.002	0.003	0.003
631	0.001	0.002	0.002	0.003	0.002	0.002	0.002	0.002	0.002	0.002	0.003	0.002
632	0.001	0.002	0.002	0.003	0.002	0.002	0.002	0.002	0.002	0.002	0.002	0.002
633	0.001	0.002	0.002	0.003	0.002	0.002	0.002	0.002	0.002	0.002	0.002	0.002
634	0.001	0.002	0.002	0.002	0.002	0.002	0.001	0.002	0.002	0.002	0.002	0.002
635	0.001	0.002	0.002	0.002	0.002	0.002	0.001	0.002	0.002	0.002	0.002	0.002
636	0.001	0.002	0.002	0.002	0.002	0.002	0.001	0.002	0.002	0.002	0.002	0.002
637	0.001	0.002	0.002	0.002	0.002	0.002	0.001	0.002	0.002	0.002	0.002	0.002
638	0.001	0.002	0.001	0.002	0.001	0.002	0.001	0.002	0.002	0.002	0.002	0.002
639	0.002	0.002	0.002	0.003	0.002	0.002	0.002	0.002	0.002	0.003	0.003	0.003
640	0.002	0.002	0.002	0.003	0.002	0.002	0.002	0.002	0.002	0.003	0.003	0.003
641	0.002	0.002	0.002	0.003	0.002	0.002	0.002	0.002	0.002	0.003	0.003	0.003
642	0.002	0.002	0.002	0.003	0.002	0.002	0.002	0.002	0.002	0.003	0.003	0.003
643	0.002	0.002	0.002	0.003	0.002	0.002	0.002	0.002	0.002	0.003	0.003	0.003
644	0.002	0.002	0.002	0.003	0.002	0.002	0.002	0.002	0.002	0.003	0.003	0.003
645	0.001	0.002	0.002	0.003	0.002	0.002	0.002	0.002	0.002	0.003	0.003	0.003
646	0.001	0.002	0.002	0.003	0.002	0.002	0.002	0.002	0.002	0.003	0.003	0.003
647	0.001	0.002	0.002	0.002	0.002	0.002	0.001	0.002	0.002	0.002	0.003	0.002
648	0.001	0.002	0.001	0.002	0.002	0.002	0.001	0.002	0.002	0.002	0.003	0.002
649	0.001	0.001	0.001	0.002	0.001	0.001	0.001	0.002	0.002	0.002	0.002	0.002
650	0.002	0.002	0.002	0.003	0.002	0.002	0.002	0.002	0.002	0.003	0.003	0.003
651	0.002	0.002	0.002	0.003	0.002	0.002	0.002	0.002	0.002	0.003	0.003	0.003
652	0.002	0.002	0.002	0.003	0.002	0.002	0.002	0.002	0.002	0.003	0.003	0.003
653	0.001	0.002	0.002	0.003	0.002	0.002	0.002	0.002	0.002	0.002	0.003	0.002
654	0.001	0.002	0.002	0.002	0.002	0.002	0.001	0.002	0.002	0.002	0.003	0.002
655	0.001	0.002	0.002	0.002	0.002	0.002	0.001	0.002	0.002	0.002	0.002	0.002
656	0.001	0.002	0.001	0.002	0.001	0.002	0.001	0.002	0.001	0.002	0.002	0.002
657	0.001	0.002	0.001	0.002	0.001	0.001	0.001	0.001	0.001	0.002	0.002	0.002
658	0.002	0.002	0.002	0.003	0.002	0.002	0.002	0.002	0.002	0.003	0.003	0.003
659	0.002	0.002	0.002	0.003	0.002	0.002	0.002	0.002	0.002	0.002	0.003	0.002
660	0.002	0.002	0.002	0.003	0.002	0.002	0.002	0.002	0.002	0.002	0.003	0.002
661	0.002	0.002	0.002	0.003	0.002	0.002	0.001	0.002	0.002	0.002	0.002	0.002
662	0.001	0.002	0.002	0.003	0.002	0.002	0.001	0.002	0.001	0.002	0.002	0.002
663	0.001	0.002	0.002	0.002	0.001	0.001	0.001	0.001	0.001	0.002	0.002	0.002
664	0.001	0.002	0.002	0.002	0.001	0.001	0.001	0.001	0.001	0.002	0.002	0.001
665	0.001	0.001	0.001	0.002	0.001	0.001	0.001	0.001	0.001	0.001	0.001	0.001
666	0.001	0.001	0.001	0.002	0.001	0.001	0.001	0.001	0.001	0.001	0.001	0.001
667	0.001	0.001	0.001	0.002	0.001	0.001	0	0.001	0	0.001	0.001	0.001
668	0.001	0.001	0.001	0.002	0.001	0.001	0	0.001	0	0.001	0.001	0.001
669	0.001	0.001	0.001	0.002	0.001	0.001	0	0.001	0	0.001	0.001	0.001
670	0.001	0.001	0.001	0.002	0	0	0	0	0	0.001	0.001	0
671	0.002	0.002	0.002	0.002	0.001	0.001	0.001	0.001	0.001	0.001	0.001	0.001
672	0.002	0.002	0.002	0.002	0.001	0.001	0.001	0.001	0.001	0.001	0.001	0.001
673	0.002	0.002	0.002	0.002	0.001	0.001	0.001	0.001	0.001	0.001	0.001	0.001
674	0.001	0.002	0.002	0.002	0.001	0.001	0	0.001	0	0.001	0.001	0.001
675	0.001	0.002	0.001	0.002	0.001	0.001	0	0.001	0	0.001	0.001	0.001
676	0.001	0.001	0.001	0.002	0.001	0.001	0	0	0	0.001	0.001	0
677	0.001	0.001	0.001	0.002	0.001	0	0	0	0	0	0	0
678	0.001	0.001	0.001	0.001	0	0	0	0	0	0	0	0
679	0.001	0.001	0.001	0.001	0	0	0	0	0	0	0	0
680	0.002	0.002	0.002	0.002	0.001	0.001	0	0.001	0	0.001	0.001	0.001
681	0.001	0.002	0.002	0.002	0.001	0.001	0	0.001	0	0.001	0.001	0.001
682	0.001	0.002	0.002	0.002	0.001	0.001	0	0	0	0.001	0.001	0
683	0.001	0.001	0.001	0.002	0.001	0.001	0	0	0	0	0.001	0
684	0.001	0.001	0.001	0.002	0.001	0	0	0	0	0	0	0
685	0.001	0.001	0.001	0.002	0.001	0	0	0	0	0	0	0
686	0.001	0.001	0.001	0.002	0.001	0	0	0	0	0	0	0
687	0.001	0.001	0.001	0.002	0	0	0	0	0	0	0	0
688	0.001	0.001	0.001	0.001	0	0	0	0	0	0	0	0
689	0.002	0.002	0.002	0.002	0.001	0.001	0	0.001	0	0.001	0.001	0.001
690	0.002	0.002	0.002	0.002	0.001	0.001	0	0.001	0	0.001	0.001	0
691	0.001	0.002	0.002	0.002	0.001	0.001	0	0.001	0	0.001	0.001	0
692	0.001	0.002	0.001	0.002	0.001	0.001	0	0	0	0	0	0
693	0.001	0.001	0.001	0.002	0.001	0	0	0	0	0	0	0
694	0.001	0.001	0.001	0.002	0.001	0	0	0	0	0	0	0
695	0.001	0.001	0.001	0.002	0.001	0	0	0	0	0	0	0
696	0.001	0.001	0.001	0.001	0	0	0	0	0	0	0	0
697	0.001	0.001	0.001	0.001	0	0	-0.001	0	0	0	0	0
698	0.002	0.002	0.002	0.002	0.001	0.001	0	0.001	0	0.001	0.001	0.001
699	0.001	0.002	0.002	0.002	0.001	0.001	0	0	0	0.001	0.001	0
700	0.001	0.002	0.002	0.002	0.001	0.001	0	0	0	0.001	0	0

## Sheet: Supplementary Figure 13-c
[cWL-PL]-μM	ΔA387 - ΔA418
0	0
1.43	0.007	B
2.86	0.016	C
4.29	0.027	D
5.71	0.035	E
8.57	0.046	F
12.86	0.056	G
18.57	0.073	H
24.29	0.078	I
38.57	0.086	J
52.86	0.09	K
75.71	0.092	L
110	0.094	M
