# Supplementary material for: Molecular basis of regio- and stereo-specificity in biosynthesis of bacterial heterodimeric diketopiperazines
Source: Nat Commun. 2020 Dec 7;11:6251. doi: 10.1038/s41467-020-20022-5 (PMC7721796; doi:10.1038/s41467-020-20022-5)
Supplement: Supplementary file 4 — Source Data [file 41467_2020_20022_MOESM4_ESM.zip › Source Data/Raw data of Supplementary Figure 13 d-e-f.xlsx]

## Sheet: Supplementary Figure 13-d
波长(nm)	RawData ...	RawData ...	RawData ...	RawData ...	RawData ...	RawData ...	RawData ...	RawData ...	RawData ...	RawData ...	RawData ...	RawData ...	RawData ...	RawData ...
300	0.065	0.068	0.07	0.073	0.074	0.074	0.075	0.076	0.08	0.087	0.093	0.104	0.121	0.159
301	0.063	0.066	0.068	0.071	0.072	0.072	0.073	0.073	0.077	0.083	0.088	0.098	0.113	0.146
302	0.06	0.063	0.065	0.068	0.069	0.069	0.07	0.07	0.073	0.077	0.081	0.089	0.101	0.128
303	0.057	0.061	0.062	0.066	0.066	0.066	0.067	0.066	0.069	0.072	0.075	0.082	0.092	0.113
304	0.055	0.059	0.06	0.064	0.064	0.064	0.065	0.064	0.066	0.068	0.071	0.076	0.084	0.101
305	0.054	0.057	0.059	0.062	0.062	0.063	0.063	0.062	0.063	0.066	0.068	0.072	0.078	0.092
306	0.053	0.056	0.058	0.061	0.061	0.061	0.062	0.06	0.062	0.064	0.065	0.069	0.073	0.084
307	0.052	0.055	0.057	0.06	0.06	0.06	0.061	0.059	0.06	0.062	0.063	0.066	0.069	0.079
308	0.051	0.054	0.056	0.059	0.059	0.059	0.06	0.058	0.059	0.061	0.061	0.064	0.067	0.074
309	0.05	0.053	0.055	0.058	0.059	0.059	0.059	0.057	0.058	0.059	0.06	0.062	0.064	0.071
310	0.049	0.052	0.055	0.058	0.058	0.058	0.059	0.057	0.058	0.059	0.059	0.061	0.063	0.068
311	0.049	0.052	0.054	0.057	0.058	0.058	0.058	0.056	0.057	0.058	0.058	0.06	0.062	0.066
312	0.049	0.052	0.054	0.057	0.057	0.057	0.058	0.056	0.057	0.058	0.058	0.059	0.061	0.065
313	0.049	0.051	0.054	0.057	0.057	0.057	0.058	0.056	0.056	0.057	0.057	0.059	0.06	0.064
314	0.048	0.051	0.053	0.056	0.056	0.057	0.057	0.055	0.056	0.057	0.057	0.059	0.06	0.063
315	0.048	0.051	0.053	0.056	0.057	0.057	0.057	0.055	0.056	0.057	0.057	0.058	0.059	0.062
316	0.049	0.051	0.053	0.056	0.057	0.057	0.057	0.055	0.056	0.057	0.057	0.058	0.059	0.062
317	0.049	0.052	0.054	0.057	0.057	0.057	0.058	0.056	0.056	0.057	0.057	0.058	0.059	0.062
318	0.049	0.052	0.054	0.057	0.057	0.057	0.058	0.056	0.057	0.057	0.058	0.059	0.06	0.062
319	0.05	0.053	0.055	0.057	0.058	0.058	0.058	0.056	0.057	0.057	0.058	0.059	0.06	0.062
320	0.05	0.053	0.055	0.058	0.058	0.058	0.059	0.057	0.057	0.058	0.058	0.059	0.06	0.062
321	0.051	0.053	0.056	0.058	0.058	0.059	0.059	0.057	0.058	0.058	0.058	0.059	0.06	0.062
322	0.052	0.054	0.056	0.059	0.059	0.059	0.059	0.057	0.058	0.058	0.058	0.059	0.06	0.062
323	0.053	0.055	0.057	0.06	0.06	0.06	0.06	0.058	0.059	0.059	0.059	0.06	0.061	0.063
324	0.054	0.056	0.058	0.061	0.061	0.061	0.061	0.059	0.06	0.06	0.06	0.061	0.062	0.064
325	0.055	0.057	0.06	0.062	0.062	0.063	0.062	0.06	0.061	0.061	0.061	0.062	0.063	0.065
326	0.056	0.058	0.061	0.062	0.063	0.063	0.063	0.061	0.062	0.062	0.062	0.063	0.063	0.065
327	0.057	0.059	0.061	0.063	0.063	0.064	0.063	0.061	0.062	0.062	0.062	0.063	0.063	0.065
328	0.058	0.06	0.062	0.064	0.064	0.064	0.064	0.062	0.063	0.063	0.063	0.064	0.064	0.066
329	0.059	0.061	0.063	0.065	0.065	0.065	0.065	0.062	0.063	0.063	0.063	0.064	0.064	0.066
330	0.06	0.062	0.064	0.066	0.066	0.066	0.066	0.063	0.064	0.064	0.064	0.065	0.065	0.067
331	0.061	0.063	0.065	0.067	0.067	0.067	0.066	0.064	0.065	0.065	0.065	0.066	0.066	0.067
332	0.062	0.064	0.066	0.068	0.068	0.068	0.067	0.065	0.066	0.065	0.066	0.066	0.066	0.068
333	0.063	0.065	0.067	0.068	0.068	0.069	0.068	0.065	0.066	0.066	0.066	0.067	0.067	0.068
334	0.064	0.066	0.068	0.069	0.069	0.069	0.069	0.066	0.067	0.067	0.067	0.068	0.067	0.069
335	0.065	0.067	0.069	0.07	0.07	0.07	0.07	0.067	0.068	0.068	0.068	0.068	0.068	0.069
336	0.067	0.068	0.07	0.071	0.071	0.071	0.07	0.067	0.068	0.068	0.068	0.069	0.069	0.07
337	0.067	0.068	0.07	0.072	0.071	0.072	0.071	0.068	0.069	0.069	0.069	0.069	0.069	0.071
338	0.068	0.069	0.071	0.073	0.072	0.072	0.072	0.069	0.07	0.07	0.07	0.07	0.07	0.071
339	0.069	0.07	0.072	0.073	0.073	0.073	0.073	0.07	0.071	0.071	0.07	0.071	0.071	0.072
340	0.07	0.071	0.073	0.074	0.074	0.074	0.073	0.071	0.072	0.071	0.071	0.072	0.071	0.073
341	0.071	0.072	0.074	0.075	0.075	0.075	0.074	0.071	0.072	0.072	0.072	0.072	0.072	0.073
342	0.072	0.073	0.075	0.076	0.075	0.075	0.075	0.072	0.073	0.073	0.073	0.073	0.073	0.074
343	0.073	0.073	0.075	0.076	0.076	0.076	0.075	0.073	0.074	0.074	0.074	0.074	0.074	0.075
344	0.074	0.074	0.076	0.077	0.077	0.077	0.076	0.073	0.075	0.074	0.075	0.075	0.075	0.076
345	0.075	0.075	0.077	0.078	0.078	0.078	0.077	0.074	0.076	0.076	0.076	0.076	0.076	0.077
346	0.075	0.076	0.078	0.079	0.078	0.078	0.078	0.075	0.076	0.076	0.076	0.077	0.076	0.078
347	0.076	0.076	0.078	0.079	0.079	0.079	0.078	0.075	0.077	0.077	0.077	0.078	0.077	0.078
348	0.076	0.077	0.079	0.08	0.079	0.079	0.079	0.076	0.077	0.077	0.078	0.078	0.078	0.079
349	0.077	0.077	0.079	0.08	0.08	0.08	0.079	0.077	0.078	0.078	0.079	0.079	0.079	0.08
350	0.077	0.078	0.08	0.081	0.08	0.08	0.08	0.077	0.079	0.079	0.08	0.08	0.08	0.081
351	0.078	0.078	0.08	0.081	0.081	0.08	0.08	0.078	0.08	0.08	0.08	0.081	0.081	0.082
352	0.078	0.079	0.081	0.081	0.081	0.081	0.081	0.078	0.08	0.081	0.081	0.082	0.082	0.083
353	0.078	0.079	0.081	0.081	0.081	0.081	0.081	0.079	0.081	0.081	0.082	0.083	0.083	0.084
354	0.078	0.079	0.081	0.082	0.081	0.081	0.081	0.079	0.081	0.082	0.083	0.084	0.084	0.085
355	0.078	0.079	0.081	0.081	0.081	0.081	0.081	0.08	0.082	0.082	0.083	0.084	0.085	0.086
356	0.078	0.079	0.081	0.082	0.081	0.081	0.081	0.08	0.082	0.083	0.084	0.085	0.086	0.087
357	0.078	0.079	0.081	0.081	0.081	0.081	0.081	0.08	0.083	0.084	0.085	0.086	0.087	0.088
358	0.077	0.078	0.08	0.081	0.081	0.081	0.081	0.08	0.083	0.084	0.086	0.087	0.087	0.089
359	0.077	0.078	0.08	0.081	0.081	0.081	0.081	0.081	0.083	0.085	0.086	0.087	0.088	0.09
360	0.076	0.077	0.079	0.08	0.08	0.081	0.081	0.081	0.083	0.085	0.087	0.088	0.089	0.091
361	0.076	0.076	0.079	0.08	0.08	0.081	0.081	0.081	0.084	0.086	0.087	0.089	0.09	0.092
362	0.075	0.076	0.079	0.08	0.08	0.08	0.081	0.081	0.084	0.086	0.088	0.09	0.091	0.093
363	0.074	0.076	0.078	0.079	0.079	0.08	0.081	0.081	0.084	0.087	0.089	0.09	0.092	0.094
364	0.074	0.075	0.078	0.079	0.079	0.08	0.081	0.081	0.084	0.087	0.089	0.091	0.093	0.095
365	0.073	0.074	0.077	0.078	0.079	0.08	0.08	0.081	0.085	0.088	0.09	0.092	0.093	0.096
366	0.072	0.074	0.077	0.078	0.078	0.079	0.08	0.082	0.085	0.088	0.091	0.093	0.094	0.097
367	0.072	0.073	0.076	0.078	0.078	0.079	0.08	0.082	0.085	0.089	0.091	0.093	0.095	0.098
368	0.072	0.073	0.076	0.077	0.078	0.079	0.08	0.082	0.085	0.089	0.092	0.094	0.096	0.099
369	0.071	0.072	0.076	0.077	0.078	0.079	0.08	0.082	0.086	0.09	0.092	0.095	0.097	0.1
370	0.07	0.072	0.075	0.077	0.077	0.078	0.08	0.082	0.086	0.09	0.093	0.095	0.097	0.101
371	0.07	0.071	0.075	0.076	0.077	0.078	0.08	0.082	0.086	0.09	0.093	0.096	0.098	0.102
372	0.07	0.071	0.075	0.077	0.077	0.079	0.08	0.083	0.087	0.091	0.094	0.097	0.099	0.103
373	0.07	0.072	0.075	0.077	0.077	0.079	0.08	0.083	0.088	0.092	0.095	0.098	0.101	0.104
374	0.07	0.072	0.076	0.077	0.078	0.08	0.081	0.084	0.089	0.093	0.097	0.099	0.102	0.106
375	0.071	0.072	0.076	0.078	0.078	0.08	0.081	0.085	0.089	0.094	0.097	0.1	0.103	0.107
376	0.071	0.072	0.076	0.078	0.078	0.08	0.082	0.085	0.09	0.094	0.098	0.101	0.104	0.108
377	0.071	0.073	0.077	0.078	0.079	0.081	0.082	0.086	0.09	0.095	0.099	0.102	0.105	0.109
378	0.072	0.073	0.077	0.079	0.079	0.081	0.082	0.086	0.091	0.096	0.1	0.103	0.106	0.11
379	0.072	0.074	0.077	0.079	0.08	0.082	0.083	0.087	0.092	0.097	0.101	0.104	0.107	0.111
380	0.073	0.074	0.078	0.08	0.08	0.082	0.083	0.087	0.092	0.097	0.101	0.105	0.108	0.112
381	0.074	0.075	0.079	0.08	0.081	0.083	0.084	0.088	0.093	0.098	0.102	0.105	0.108	0.112
382	0.075	0.076	0.08	0.081	0.082	0.084	0.085	0.089	0.094	0.099	0.103	0.106	0.109	0.113
383	0.076	0.077	0.081	0.082	0.083	0.085	0.086	0.09	0.095	0.1	0.103	0.107	0.11	0.114
384	0.078	0.079	0.082	0.083	0.084	0.086	0.087	0.09	0.095	0.1	0.104	0.108	0.111	0.115
385	0.08	0.08	0.084	0.085	0.085	0.087	0.088	0.091	0.096	0.101	0.105	0.108	0.112	0.115
386	0.081	0.082	0.085	0.086	0.086	0.088	0.089	0.092	0.097	0.102	0.106	0.109	0.112	0.116
387	0.083	0.084	0.087	0.087	0.088	0.089	0.09	0.093	0.098	0.103	0.107	0.11	0.113	0.116
388	0.085	0.086	0.089	0.089	0.089	0.091	0.091	0.094	0.099	0.104	0.107	0.11	0.113	0.117
389	0.088	0.088	0.09	0.091	0.091	0.092	0.093	0.095	0.1	0.104	0.108	0.111	0.114	0.117
390	0.09	0.09	0.092	0.092	0.092	0.094	0.094	0.096	0.101	0.105	0.109	0.112	0.114	0.118
391	0.092	0.092	0.094	0.094	0.094	0.095	0.096	0.098	0.102	0.106	0.109	0.112	0.115	0.118
392	0.095	0.094	0.097	0.096	0.096	0.097	0.097	0.099	0.103	0.107	0.11	0.113	0.115	0.118
393	0.098	0.097	0.099	0.099	0.098	0.099	0.099	0.1	0.104	0.108	0.111	0.113	0.116	0.118
394	0.101	0.1	0.102	0.101	0.1	0.101	0.101	0.102	0.105	0.109	0.112	0.114	0.116	0.119
395	0.104	0.103	0.104	0.103	0.103	0.103	0.102	0.103	0.107	0.11	0.112	0.114	0.116	0.119
396	0.107	0.106	0.107	0.106	0.105	0.105	0.104	0.105	0.108	0.11	0.113	0.115	0.117	0.119
397	0.111	0.109	0.11	0.108	0.107	0.107	0.106	0.106	0.109	0.111	0.114	0.115	0.117	0.119
398	0.114	0.112	0.113	0.111	0.11	0.11	0.109	0.108	0.11	0.112	0.115	0.116	0.117	0.119
399	0.119	0.116	0.117	0.115	0.113	0.113	0.111	0.11	0.112	0.114	0.115	0.116	0.118	0.119
400	0.123	0.12	0.121	0.118	0.116	0.116	0.114	0.112	0.114	0.115	0.116	0.117	0.118	0.119
401	0.128	0.125	0.125	0.122	0.12	0.119	0.117	0.114	0.115	0.116	0.117	0.118	0.118	0.12
402	0.133	0.13	0.129	0.126	0.124	0.122	0.12	0.116	0.117	0.118	0.119	0.119	0.119	0.12
403	0.139	0.135	0.134	0.13	0.128	0.126	0.123	0.119	0.12	0.119	0.12	0.12	0.12	0.12
404	0.145	0.141	0.139	0.135	0.132	0.13	0.126	0.121	0.122	0.121	0.121	0.121	0.12	0.12
405	0.152	0.147	0.145	0.14	0.137	0.134	0.13	0.124	0.124	0.123	0.123	0.122	0.121	0.121
406	0.159	0.153	0.151	0.145	0.142	0.138	0.135	0.128	0.127	0.125	0.124	0.123	0.122	0.121
407	0.166	0.16	0.157	0.151	0.147	0.143	0.139	0.131	0.13	0.127	0.126	0.124	0.123	0.122
408	0.173	0.166	0.163	0.156	0.152	0.148	0.143	0.134	0.133	0.129	0.128	0.126	0.124	0.122
409	0.18	0.173	0.169	0.162	0.158	0.153	0.148	0.138	0.136	0.132	0.13	0.127	0.125	0.123
410	0.187	0.179	0.175	0.168	0.163	0.158	0.152	0.141	0.139	0.134	0.132	0.128	0.126	0.123
411	0.193	0.186	0.181	0.173	0.168	0.163	0.157	0.145	0.142	0.136	0.133	0.13	0.126	0.124
412	0.199	0.191	0.187	0.179	0.174	0.167	0.161	0.148	0.145	0.139	0.135	0.131	0.127	0.124
413	0.204	0.197	0.192	0.183	0.178	0.172	0.165	0.152	0.147	0.141	0.137	0.132	0.128	0.124
414	0.209	0.201	0.196	0.188	0.182	0.176	0.169	0.155	0.15	0.143	0.138	0.133	0.128	0.124
415	0.212	0.205	0.2	0.191	0.186	0.179	0.172	0.157	0.152	0.144	0.139	0.134	0.129	0.124
416	0.214	0.207	0.203	0.194	0.189	0.182	0.175	0.159	0.154	0.146	0.14	0.135	0.129	0.124
417	0.214	0.208	0.205	0.196	0.19	0.184	0.176	0.161	0.155	0.146	0.141	0.135	0.129	0.123
418	0.213	0.208	0.205	0.196	0.191	0.184	0.177	0.162	0.156	0.146	0.141	0.134	0.128	0.123
419	0.21	0.206	0.203	0.195	0.19	0.184	0.177	0.161	0.155	0.146	0.14	0.133	0.127	0.121
420	0.206	0.203	0.201	0.193	0.188	0.182	0.175	0.16	0.154	0.144	0.139	0.132	0.125	0.119
421	0.2	0.198	0.196	0.189	0.185	0.179	0.173	0.158	0.151	0.142	0.136	0.129	0.123	0.117
422	0.193	0.192	0.191	0.185	0.181	0.175	0.169	0.154	0.148	0.139	0.134	0.127	0.12	0.114
423	0.185	0.184	0.185	0.179	0.175	0.17	0.164	0.15	0.145	0.136	0.13	0.123	0.117	0.111
424	0.177	0.177	0.177	0.172	0.169	0.164	0.159	0.146	0.14	0.131	0.126	0.12	0.113	0.107
425	0.167	0.168	0.169	0.165	0.162	0.158	0.153	0.14	0.135	0.127	0.122	0.115	0.109	0.104
426	0.158	0.159	0.161	0.157	0.154	0.151	0.146	0.134	0.13	0.122	0.117	0.111	0.105	0.1
427	0.148	0.15	0.152	0.149	0.146	0.143	0.139	0.128	0.124	0.117	0.112	0.107	0.101	0.096
428	0.139	0.141	0.143	0.14	0.138	0.136	0.132	0.122	0.118	0.111	0.107	0.102	0.097	0.092
429	0.13	0.132	0.135	0.132	0.131	0.128	0.125	0.116	0.112	0.106	0.102	0.097	0.093	0.088
430	0.121	0.124	0.127	0.125	0.123	0.121	0.118	0.11	0.107	0.101	0.097	0.093	0.089	0.085
431	0.113	0.116	0.119	0.117	0.116	0.114	0.112	0.104	0.101	0.096	0.093	0.089	0.085	0.081
432	0.106	0.109	0.112	0.111	0.11	0.108	0.105	0.099	0.096	0.092	0.089	0.085	0.082	0.078
433	0.099	0.102	0.106	0.104	0.103	0.102	0.1	0.094	0.091	0.087	0.085	0.081	0.078	0.075
434	0.093	0.096	0.099	0.098	0.097	0.097	0.094	0.089	0.087	0.083	0.081	0.078	0.075	0.072
435	0.088	0.09	0.094	0.093	0.092	0.091	0.089	0.084	0.083	0.079	0.077	0.075	0.072	0.07
436	0.082	0.085	0.089	0.088	0.087	0.087	0.085	0.08	0.079	0.076	0.074	0.072	0.069	0.067
437	0.078	0.08	0.084	0.083	0.083	0.082	0.081	0.076	0.075	0.073	0.071	0.069	0.067	0.065
438	0.074	0.076	0.079	0.079	0.078	0.078	0.077	0.073	0.072	0.069	0.068	0.066	0.064	0.063
439	0.07	0.072	0.075	0.075	0.074	0.074	0.073	0.07	0.069	0.067	0.065	0.064	0.062	0.061
440	0.066	0.068	0.072	0.071	0.071	0.071	0.07	0.067	0.066	0.064	0.063	0.062	0.06	0.059
441	0.063	0.065	0.069	0.068	0.068	0.068	0.067	0.064	0.063	0.062	0.061	0.06	0.058	0.057
442	0.06	0.062	0.066	0.066	0.065	0.065	0.064	0.062	0.061	0.06	0.059	0.058	0.057	0.056
443	0.058	0.059	0.063	0.063	0.063	0.063	0.062	0.059	0.059	0.058	0.057	0.056	0.055	0.054
444	0.055	0.057	0.061	0.061	0.06	0.061	0.059	0.057	0.057	0.056	0.055	0.055	0.053	0.053
445	0.053	0.055	0.058	0.058	0.058	0.058	0.057	0.055	0.055	0.054	0.053	0.053	0.052	0.051
446	0.051	0.053	0.056	0.056	0.056	0.056	0.056	0.054	0.054	0.053	0.052	0.052	0.051	0.05
447	0.05	0.051	0.055	0.055	0.054	0.055	0.054	0.052	0.052	0.051	0.051	0.051	0.05	0.049
448	0.048	0.049	0.053	0.053	0.053	0.053	0.053	0.051	0.051	0.05	0.049	0.05	0.049	0.048
449	0.047	0.048	0.051	0.052	0.051	0.052	0.051	0.05	0.05	0.049	0.048	0.049	0.048	0.047
450	0.045	0.046	0.05	0.05	0.05	0.051	0.05	0.049	0.049	0.048	0.047	0.048	0.047	0.047
451	0.044	0.045	0.049	0.049	0.049	0.049	0.049	0.048	0.048	0.047	0.047	0.047	0.046	0.046
452	0.043	0.044	0.048	0.048	0.048	0.048	0.048	0.046	0.047	0.046	0.046	0.046	0.045	0.045
453	0.042	0.042	0.046	0.047	0.047	0.047	0.047	0.045	0.046	0.045	0.045	0.045	0.044	0.044
454	0.04	0.041	0.045	0.046	0.046	0.046	0.046	0.045	0.045	0.044	0.044	0.045	0.044	0.044
455	0.039	0.04	0.044	0.045	0.045	0.045	0.045	0.044	0.044	0.044	0.043	0.044	0.043	0.043
456	0.039	0.04	0.043	0.044	0.044	0.044	0.044	0.043	0.043	0.043	0.043	0.043	0.043	0.043
457	0.038	0.039	0.043	0.043	0.043	0.044	0.043	0.042	0.043	0.042	0.042	0.043	0.042	0.042
458	0.037	0.038	0.042	0.042	0.042	0.043	0.043	0.042	0.042	0.042	0.042	0.042	0.042	0.042
459	0.036	0.037	0.041	0.041	0.041	0.042	0.042	0.041	0.042	0.041	0.041	0.042	0.041	0.041
460	0.035	0.036	0.04	0.041	0.041	0.041	0.041	0.041	0.041	0.041	0.041	0.041	0.041	0.041
461	0.034	0.035	0.039	0.04	0.04	0.041	0.041	0.04	0.04	0.04	0.04	0.041	0.04	0.04
462	0.034	0.035	0.039	0.039	0.039	0.04	0.04	0.04	0.04	0.04	0.04	0.041	0.04	0.04
463	0.033	0.034	0.038	0.039	0.039	0.04	0.04	0.039	0.04	0.039	0.039	0.04	0.04	0.04
464	0.032	0.034	0.038	0.038	0.038	0.039	0.039	0.039	0.039	0.039	0.039	0.04	0.039	0.039
465	0.032	0.033	0.037	0.038	0.038	0.038	0.039	0.038	0.039	0.039	0.038	0.039	0.039	0.039
466	0.031	0.032	0.037	0.037	0.037	0.038	0.038	0.038	0.038	0.038	0.038	0.039	0.038	0.039
467	0.031	0.032	0.036	0.037	0.037	0.037	0.038	0.037	0.038	0.038	0.038	0.039	0.038	0.038
468	0.03	0.031	0.035	0.036	0.036	0.037	0.037	0.037	0.037	0.037	0.037	0.038	0.038	0.038
469	0.03	0.031	0.035	0.036	0.036	0.036	0.037	0.036	0.037	0.037	0.037	0.038	0.037	0.038
470	0.029	0.03	0.035	0.035	0.035	0.036	0.036	0.036	0.037	0.037	0.037	0.038	0.037	0.037
471	0.029	0.03	0.034	0.035	0.035	0.036	0.036	0.035	0.036	0.036	0.036	0.037	0.037	0.037
472	0.029	0.029	0.034	0.034	0.034	0.035	0.035	0.035	0.036	0.036	0.036	0.037	0.036	0.037
473	0.028	0.029	0.033	0.034	0.034	0.035	0.035	0.035	0.035	0.035	0.036	0.037	0.036	0.036
474	0.028	0.029	0.033	0.034	0.034	0.034	0.035	0.034	0.035	0.035	0.035	0.036	0.036	0.036
475	0.027	0.028	0.033	0.033	0.033	0.034	0.034	0.034	0.035	0.035	0.035	0.036	0.036	0.036
476	0.027	0.028	0.032	0.033	0.033	0.034	0.034	0.034	0.035	0.035	0.035	0.036	0.035	0.036
477	0.027	0.028	0.032	0.033	0.033	0.033	0.034	0.034	0.034	0.034	0.034	0.035	0.035	0.035
478	0.027	0.028	0.032	0.032	0.033	0.033	0.033	0.033	0.034	0.034	0.034	0.035	0.035	0.035
479	0.026	0.027	0.031	0.032	0.032	0.033	0.033	0.033	0.034	0.034	0.034	0.035	0.035	0.035
480	0.026	0.027	0.031	0.032	0.032	0.033	0.033	0.033	0.034	0.034	0.034	0.035	0.034	0.035
481	0.026	0.027	0.031	0.032	0.032	0.032	0.033	0.033	0.033	0.034	0.034	0.035	0.034	0.035
482	0.026	0.027	0.031	0.031	0.032	0.032	0.032	0.032	0.033	0.033	0.033	0.035	0.034	0.035
483	0.026	0.026	0.031	0.031	0.031	0.032	0.032	0.032	0.033	0.033	0.033	0.034	0.034	0.034
484	0.025	0.026	0.03	0.031	0.031	0.032	0.032	0.032	0.033	0.033	0.033	0.034	0.034	0.034
485	0.025	0.026	0.03	0.031	0.031	0.032	0.032	0.032	0.033	0.033	0.033	0.034	0.034	0.034
486	0.025	0.026	0.03	0.031	0.031	0.032	0.032	0.032	0.033	0.033	0.033	0.034	0.034	0.034
487	0.025	0.026	0.03	0.03	0.031	0.031	0.032	0.032	0.033	0.033	0.033	0.034	0.034	0.034
488	0.025	0.026	0.03	0.03	0.031	0.031	0.032	0.031	0.032	0.033	0.033	0.034	0.034	0.034
489	0.025	0.026	0.03	0.03	0.031	0.031	0.031	0.031	0.032	0.032	0.033	0.034	0.033	0.034
490	0.025	0.025	0.029	0.03	0.031	0.031	0.031	0.031	0.032	0.032	0.033	0.034	0.033	0.034
491	0.025	0.025	0.029	0.03	0.03	0.031	0.031	0.031	0.032	0.032	0.033	0.034	0.033	0.034
492	0.025	0.025	0.029	0.03	0.03	0.031	0.031	0.031	0.032	0.032	0.033	0.034	0.033	0.034
493	0.025	0.025	0.029	0.03	0.03	0.031	0.031	0.031	0.032	0.032	0.033	0.034	0.033	0.034
494	0.024	0.025	0.029	0.03	0.03	0.031	0.031	0.031	0.032	0.032	0.032	0.034	0.033	0.034
495	0.024	0.025	0.029	0.029	0.03	0.03	0.031	0.031	0.032	0.032	0.032	0.034	0.033	0.034
496	0.024	0.025	0.029	0.029	0.03	0.03	0.031	0.031	0.032	0.032	0.032	0.033	0.033	0.034
497	0.024	0.025	0.029	0.029	0.03	0.03	0.031	0.031	0.032	0.032	0.032	0.033	0.033	0.034
498	0.024	0.025	0.029	0.029	0.03	0.03	0.031	0.031	0.032	0.032	0.032	0.033	0.033	0.034
499	0.024	0.025	0.029	0.029	0.03	0.03	0.031	0.031	0.032	0.032	0.032	0.033	0.033	0.034
500	0.024	0.025	0.029	0.029	0.03	0.03	0.031	0.031	0.032	0.032	0.032	0.033	0.033	0.034
501	0.024	0.025	0.029	0.029	0.03	0.03	0.031	0.031	0.032	0.032	0.032	0.033	0.033	0.034
502	0.024	0.025	0.028	0.029	0.03	0.03	0.03	0.03	0.032	0.032	0.032	0.033	0.033	0.034
503	0.024	0.025	0.028	0.029	0.03	0.03	0.03	0.03	0.032	0.032	0.032	0.033	0.033	0.034
504	0.024	0.025	0.028	0.029	0.03	0.03	0.03	0.03	0.032	0.032	0.032	0.033	0.033	0.034
505	0.024	0.025	0.028	0.029	0.029	0.03	0.03	0.03	0.032	0.032	0.032	0.033	0.033	0.034
506	0.024	0.025	0.028	0.029	0.03	0.03	0.03	0.03	0.031	0.032	0.032	0.033	0.033	0.034
507	0.024	0.025	0.028	0.029	0.03	0.03	0.03	0.03	0.031	0.032	0.032	0.033	0.033	0.034
508	0.024	0.025	0.028	0.029	0.03	0.03	0.03	0.03	0.031	0.032	0.032	0.033	0.033	0.034
509	0.024	0.025	0.028	0.029	0.03	0.03	0.03	0.03	0.031	0.031	0.032	0.033	0.033	0.033
510	0.024	0.025	0.028	0.029	0.03	0.03	0.03	0.03	0.031	0.031	0.032	0.033	0.033	0.033
511	0.025	0.025	0.029	0.029	0.03	0.03	0.03	0.03	0.031	0.031	0.032	0.033	0.033	0.033
512	0.025	0.025	0.029	0.029	0.03	0.03	0.03	0.03	0.031	0.032	0.032	0.033	0.033	0.033
513	0.025	0.025	0.029	0.029	0.03	0.03	0.03	0.03	0.031	0.032	0.032	0.033	0.033	0.033
514	0.025	0.025	0.029	0.029	0.03	0.03	0.031	0.03	0.032	0.032	0.032	0.033	0.033	0.033
515	0.025	0.025	0.029	0.03	0.03	0.03	0.031	0.03	0.032	0.032	0.032	0.033	0.033	0.033
516	0.025	0.026	0.029	0.03	0.03	0.03	0.031	0.03	0.032	0.032	0.032	0.033	0.033	0.033
517	0.026	0.026	0.029	0.03	0.03	0.031	0.031	0.031	0.032	0.032	0.032	0.033	0.033	0.033
518	0.026	0.026	0.03	0.03	0.03	0.031	0.031	0.031	0.032	0.032	0.032	0.033	0.033	0.033
519	0.026	0.026	0.03	0.03	0.031	0.031	0.031	0.031	0.032	0.032	0.032	0.033	0.032	0.033
520	0.026	0.027	0.03	0.03	0.031	0.031	0.031	0.031	0.032	0.032	0.032	0.033	0.032	0.033
521	0.027	0.027	0.03	0.031	0.031	0.031	0.031	0.031	0.032	0.032	0.032	0.033	0.032	0.033
522	0.027	0.027	0.03	0.031	0.031	0.031	0.031	0.031	0.032	0.032	0.032	0.033	0.032	0.033
523	0.027	0.027	0.031	0.031	0.031	0.031	0.031	0.031	0.032	0.032	0.032	0.033	0.032	0.033
524	0.028	0.027	0.031	0.031	0.031	0.032	0.032	0.031	0.032	0.032	0.032	0.033	0.032	0.033
525	0.028	0.028	0.031	0.031	0.032	0.032	0.032	0.031	0.032	0.032	0.032	0.033	0.032	0.033
526	0.028	0.028	0.031	0.032	0.032	0.032	0.032	0.031	0.032	0.032	0.032	0.033	0.032	0.033
527	0.028	0.028	0.032	0.032	0.032	0.032	0.032	0.031	0.032	0.032	0.032	0.033	0.032	0.032
528	0.029	0.028	0.032	0.032	0.032	0.032	0.032	0.031	0.032	0.032	0.032	0.033	0.032	0.032
529	0.029	0.029	0.032	0.032	0.032	0.032	0.032	0.031	0.032	0.032	0.032	0.033	0.032	0.032
530	0.029	0.029	0.032	0.032	0.032	0.033	0.032	0.032	0.032	0.032	0.032	0.033	0.032	0.032
531	0.029	0.029	0.032	0.032	0.032	0.033	0.032	0.031	0.032	0.032	0.032	0.033	0.032	0.032
532	0.029	0.029	0.032	0.032	0.032	0.033	0.032	0.031	0.032	0.032	0.032	0.032	0.032	0.032
533	0.029	0.029	0.032	0.032	0.032	0.033	0.032	0.031	0.032	0.032	0.032	0.032	0.031	0.032
534	0.029	0.029	0.032	0.032	0.032	0.033	0.032	0.031	0.032	0.031	0.032	0.032	0.031	0.032
535	0.029	0.029	0.032	0.032	0.032	0.033	0.032	0.031	0.032	0.031	0.032	0.032	0.031	0.032
536	0.029	0.029	0.032	0.032	0.032	0.032	0.032	0.031	0.032	0.031	0.031	0.032	0.031	0.031
537	0.029	0.028	0.032	0.032	0.032	0.032	0.032	0.031	0.031	0.031	0.031	0.031	0.03	0.031
538	0.028	0.028	0.031	0.031	0.032	0.032	0.031	0.03	0.031	0.03	0.031	0.031	0.03	0.03
539	0.028	0.028	0.031	0.031	0.031	0.031	0.031	0.03	0.031	0.03	0.031	0.031	0.03	0.03
540	0.028	0.028	0.031	0.031	0.031	0.031	0.031	0.03	0.031	0.03	0.03	0.031	0.03	0.03
541	0.027	0.027	0.031	0.031	0.031	0.031	0.031	0.03	0.031	0.03	0.03	0.03	0.03	0.03
542	0.027	0.027	0.03	0.03	0.031	0.031	0.03	0.029	0.03	0.03	0.03	0.03	0.029	0.03
543	0.027	0.027	0.03	0.03	0.03	0.03	0.03	0.029	0.03	0.029	0.03	0.03	0.029	0.029
544	0.026	0.026	0.03	0.03	0.03	0.03	0.03	0.029	0.03	0.029	0.029	0.03	0.029	0.029
545	0.026	0.026	0.029	0.029	0.03	0.03	0.029	0.029	0.029	0.029	0.029	0.029	0.028	0.029
546	0.026	0.025	0.029	0.029	0.029	0.029	0.029	0.028	0.029	0.028	0.029	0.029	0.028	0.029
547	0.025	0.025	0.028	0.028	0.029	0.029	0.029	0.028	0.029	0.028	0.028	0.029	0.028	0.028
548	0.025	0.025	0.028	0.028	0.029	0.029	0.028	0.028	0.028	0.028	0.028	0.028	0.028	0.028
549	0.025	0.025	0.028	0.028	0.028	0.028	0.028	0.027	0.028	0.027	0.028	0.028	0.027	0.028
550	0.024	0.024	0.028	0.028	0.028	0.028	0.028	0.027	0.028	0.027	0.028	0.028	0.027	0.027
551	0.024	0.024	0.027	0.027	0.028	0.028	0.027	0.027	0.027	0.027	0.027	0.027	0.026	0.027
552	0.024	0.024	0.027	0.027	0.027	0.028	0.027	0.026	0.027	0.027	0.027	0.027	0.026	0.027
553	0.024	0.024	0.027	0.027	0.027	0.027	0.027	0.026	0.027	0.026	0.027	0.027	0.026	0.026
554	0.024	0.024	0.027	0.027	0.027	0.027	0.027	0.026	0.027	0.026	0.026	0.027	0.026	0.026
555	0.024	0.024	0.027	0.027	0.027	0.027	0.027	0.026	0.027	0.026	0.026	0.026	0.026	0.026
556	0.024	0.024	0.027	0.027	0.027	0.027	0.027	0.026	0.027	0.026	0.026	0.026	0.025	0.026
557	0.024	0.024	0.027	0.027	0.027	0.027	0.027	0.026	0.026	0.026	0.026	0.026	0.025	0.025
558	0.024	0.024	0.027	0.027	0.027	0.027	0.027	0.026	0.026	0.025	0.026	0.026	0.025	0.025
559	0.024	0.024	0.027	0.027	0.027	0.027	0.027	0.025	0.026	0.025	0.025	0.025	0.025	0.025
560	0.024	0.024	0.027	0.027	0.027	0.027	0.027	0.025	0.026	0.025	0.025	0.025	0.024	0.025
561	0.024	0.024	0.027	0.027	0.027	0.027	0.026	0.025	0.026	0.025	0.025	0.025	0.024	0.024
562	0.025	0.024	0.027	0.027	0.027	0.027	0.027	0.025	0.026	0.025	0.025	0.025	0.024	0.024
563	0.025	0.025	0.027	0.027	0.027	0.027	0.026	0.025	0.026	0.025	0.025	0.025	0.024	0.024
564	0.025	0.025	0.027	0.027	0.027	0.027	0.026	0.025	0.026	0.024	0.025	0.024	0.023	0.024
565	0.025	0.025	0.028	0.027	0.027	0.027	0.026	0.025	0.025	0.024	0.024	0.024	0.023	0.023
566	0.025	0.025	0.028	0.027	0.027	0.027	0.026	0.025	0.025	0.024	0.024	0.024	0.023	0.023
567	0.025	0.025	0.028	0.027	0.027	0.027	0.026	0.025	0.025	0.024	0.024	0.024	0.023	0.023
568	0.025	0.025	0.028	0.027	0.027	0.027	0.026	0.025	0.025	0.024	0.024	0.024	0.023	0.023
569	0.025	0.025	0.028	0.027	0.027	0.027	0.026	0.025	0.025	0.024	0.024	0.024	0.022	0.023
570	0.025	0.025	0.028	0.027	0.027	0.027	0.026	0.025	0.025	0.024	0.024	0.023	0.022	0.022
571	0.025	0.024	0.027	0.027	0.027	0.027	0.026	0.025	0.025	0.024	0.023	0.023	0.022	0.022
572	0.024	0.024	0.027	0.027	0.027	0.026	0.026	0.024	0.025	0.023	0.023	0.023	0.022	0.022
573	0.024	0.024	0.027	0.026	0.026	0.026	0.026	0.024	0.024	0.023	0.023	0.023	0.022	0.022
574	0.023	0.024	0.026	0.026	0.026	0.026	0.025	0.024	0.024	0.023	0.023	0.023	0.021	0.022
575	0.023	0.023	0.026	0.025	0.026	0.026	0.025	0.024	0.024	0.023	0.023	0.022	0.021	0.021
576	0.022	0.022	0.025	0.025	0.025	0.025	0.025	0.023	0.023	0.022	0.022	0.022	0.021	0.021
577	0.021	0.022	0.025	0.024	0.025	0.025	0.024	0.023	0.023	0.022	0.022	0.022	0.021	0.021
578	0.021	0.021	0.024	0.024	0.024	0.024	0.024	0.022	0.023	0.022	0.022	0.021	0.02	0.02
579	0.02	0.02	0.024	0.023	0.024	0.024	0.023	0.022	0.022	0.021	0.021	0.021	0.02	0.02
580	0.019	0.02	0.023	0.023	0.023	0.023	0.023	0.021	0.022	0.021	0.021	0.021	0.02	0.02
581	0.018	0.019	0.022	0.022	0.022	0.022	0.022	0.021	0.022	0.021	0.021	0.02	0.019	0.02
582	0.017	0.018	0.021	0.021	0.021	0.022	0.021	0.02	0.021	0.02	0.02	0.02	0.019	0.019
583	0.016	0.017	0.02	0.02	0.021	0.021	0.021	0.02	0.02	0.02	0.02	0.02	0.019	0.019
584	0.016	0.016	0.02	0.02	0.02	0.02	0.02	0.019	0.02	0.019	0.019	0.019	0.018	0.019
585	0.015	0.015	0.019	0.019	0.019	0.02	0.019	0.019	0.019	0.019	0.019	0.019	0.018	0.018
586	0.014	0.015	0.018	0.018	0.019	0.019	0.019	0.018	0.019	0.018	0.019	0.018	0.018	0.018
587	0.013	0.014	0.017	0.018	0.018	0.018	0.018	0.018	0.018	0.018	0.018	0.018	0.017	0.018
588	0.013	0.013	0.017	0.017	0.017	0.018	0.017	0.017	0.018	0.017	0.018	0.018	0.017	0.017
589	0.012	0.013	0.016	0.016	0.017	0.017	0.017	0.017	0.017	0.017	0.017	0.017	0.017	0.017
590	0.011	0.012	0.016	0.016	0.016	0.017	0.016	0.016	0.017	0.017	0.017	0.017	0.016	0.017
591	0.011	0.012	0.015	0.015	0.016	0.016	0.016	0.016	0.016	0.016	0.017	0.017	0.016	0.017
592	0.011	0.011	0.015	0.015	0.015	0.016	0.016	0.015	0.016	0.016	0.016	0.016	0.016	0.016
593	0.01	0.011	0.014	0.014	0.015	0.015	0.015	0.015	0.016	0.015	0.016	0.016	0.015	0.016
594	0.01	0.01	0.014	0.014	0.014	0.015	0.015	0.015	0.015	0.015	0.016	0.016	0.015	0.016
595	0.009	0.01	0.013	0.013	0.014	0.015	0.014	0.014	0.015	0.015	0.015	0.015	0.015	0.015
596	0.009	0.01	0.013	0.013	0.014	0.014	0.014	0.014	0.015	0.014	0.015	0.015	0.015	0.015
597	0.009	0.009	0.013	0.013	0.013	0.014	0.014	0.014	0.014	0.014	0.015	0.015	0.015	0.015
598	0.009	0.009	0.012	0.013	0.013	0.014	0.013	0.013	0.014	0.014	0.015	0.015	0.014	0.015
599	0.008	0.009	0.012	0.012	0.013	0.013	0.013	0.013	0.014	0.014	0.014	0.014	0.014	0.015
600	0.008	0.009	0.012	0.012	0.012	0.013	0.013	0.013	0.014	0.014	0.014	0.014	0.014	0.014
601	0.008	0.008	0.012	0.012	0.012	0.013	0.013	0.013	0.013	0.013	0.014	0.014	0.014	0.014
602	0.008	0.008	0.011	0.011	0.012	0.013	0.012	0.012	0.013	0.013	0.014	0.014	0.013	0.014
603	0.007	0.008	0.011	0.011	0.012	0.012	0.012	0.012	0.013	0.013	0.013	0.014	0.013	0.014
604	0.007	0.008	0.011	0.011	0.012	0.012	0.012	0.012	0.013	0.013	0.013	0.013	0.013	0.013
605	0.007	0.008	0.011	0.011	0.011	0.012	0.012	0.012	0.013	0.013	0.013	0.013	0.013	0.013
606	0.007	0.007	0.011	0.011	0.011	0.012	0.012	0.012	0.012	0.012	0.013	0.013	0.013	0.013
607	0.007	0.007	0.011	0.011	0.011	0.012	0.012	0.012	0.012	0.012	0.013	0.013	0.013	0.013
608	0.007	0.007	0.01	0.01	0.011	0.011	0.011	0.011	0.012	0.012	0.012	0.013	0.012	0.013
609	0.006	0.007	0.01	0.01	0.011	0.011	0.011	0.011	0.012	0.012	0.012	0.013	0.012	0.013
610	0.006	0.007	0.01	0.01	0.011	0.011	0.011	0.011	0.012	0.012	0.012	0.012	0.012	0.013
611	0.006	0.007	0.01	0.01	0.01	0.011	0.011	0.011	0.012	0.012	0.012	0.012	0.012	0.012
612	0.006	0.007	0.01	0.01	0.01	0.011	0.011	0.011	0.012	0.012	0.012	0.012	0.012	0.012
613	0.006	0.007	0.01	0.01	0.01	0.011	0.011	0.011	0.011	0.011	0.012	0.012	0.012	0.012
614	0.006	0.007	0.01	0.01	0.01	0.011	0.011	0.011	0.011	0.011	0.012	0.012	0.012	0.012
615	0.006	0.006	0.009	0.009	0.01	0.01	0.01	0.01	0.011	0.011	0.012	0.012	0.012	0.012
616	0.006	0.006	0.009	0.009	0.01	0.01	0.01	0.01	0.011	0.011	0.011	0.012	0.011	0.012
617	0.006	0.006	0.009	0.009	0.01	0.01	0.01	0.01	0.011	0.011	0.011	0.011	0.011	0.012
618	0.005	0.006	0.009	0.009	0.01	0.01	0.01	0.01	0.011	0.011	0.011	0.011	0.011	0.012
619	0.005	0.006	0.009	0.009	0.009	0.01	0.01	0.01	0.011	0.011	0.011	0.011	0.011	0.011
620	0.005	0.006	0.009	0.009	0.009	0.01	0.01	0.01	0.011	0.01	0.011	0.011	0.011	0.011
621	0.005	0.006	0.009	0.009	0.009	0.01	0.01	0.01	0.01	0.01	0.011	0.011	0.011	0.011
622	0.005	0.006	0.009	0.009	0.009	0.009	0.01	0.01	0.01	0.01	0.011	0.011	0.011	0.011
623	0.005	0.005	0.008	0.009	0.009	0.009	0.01	0.009	0.01	0.01	0.011	0.011	0.011	0.011
624	0.005	0.005	0.008	0.008	0.009	0.009	0.009	0.009	0.01	0.01	0.011	0.011	0.011	0.011
625	0.005	0.005	0.008	0.008	0.009	0.009	0.009	0.009	0.01	0.01	0.01	0.011	0.01	0.011
626	0.005	0.005	0.008	0.008	0.009	0.009	0.009	0.009	0.01	0.01	0.01	0.01	0.01	0.011
627	0.005	0.005	0.008	0.008	0.009	0.009	0.009	0.009	0.01	0.01	0.01	0.01	0.01	0.011
628	0.005	0.005	0.008	0.008	0.008	0.009	0.009	0.009	0.01	0.01	0.01	0.01	0.01	0.011
629	0.004	0.005	0.008	0.008	0.008	0.009	0.009	0.009	0.01	0.009	0.01	0.01	0.01	0.011
630	0.004	0.005	0.008	0.008	0.008	0.009	0.009	0.009	0.01	0.009	0.01	0.01	0.01	0.01
631	0.004	0.005	0.008	0.008	0.008	0.009	0.009	0.009	0.009	0.009	0.01	0.01	0.01	0.01
632	0.004	0.005	0.008	0.008	0.008	0.008	0.009	0.009	0.009	0.009	0.01	0.01	0.01	0.01
633	0.004	0.005	0.008	0.008	0.008	0.008	0.009	0.009	0.009	0.009	0.01	0.01	0.01	0.01
634	0.004	0.005	0.007	0.007	0.008	0.008	0.008	0.008	0.009	0.009	0.01	0.01	0.01	0.01
635	0.004	0.005	0.007	0.007	0.008	0.008	0.008	0.008	0.009	0.009	0.01	0.01	0.01	0.01
636	0.004	0.004	0.007	0.007	0.008	0.008	0.008	0.008	0.009	0.009	0.01	0.01	0.01	0.01
637	0.004	0.004	0.007	0.007	0.008	0.008	0.008	0.008	0.009	0.009	0.01	0.01	0.01	0.01
638	0.004	0.004	0.007	0.007	0.008	0.008	0.008	0.008	0.009	0.009	0.01	0.01	0.01	0.01
639	0.004	0.004	0.007	0.007	0.008	0.008	0.008	0.008	0.009	0.009	0.01	0.01	0.01	0.01
640	0.004	0.004	0.007	0.007	0.008	0.008	0.008	0.008	0.009	0.009	0.01	0.01	0.01	0.01
641	0.004	0.004	0.007	0.007	0.007	0.008	0.008	0.008	0.009	0.009	0.009	0.01	0.01	0.01
642	0.004	0.004	0.007	0.007	0.007	0.008	0.008	0.008	0.009	0.009	0.009	0.01	0.01	0.01
643	0.003	0.004	0.007	0.007	0.007	0.008	0.008	0.008	0.009	0.009	0.009	0.01	0.01	0.01
644	0.003	0.004	0.007	0.007	0.007	0.008	0.008	0.008	0.009	0.008	0.009	0.01	0.01	0.01
645	0.003	0.004	0.006	0.007	0.007	0.008	0.008	0.008	0.008	0.008	0.009	0.009	0.009	0.01
646	0.003	0.004	0.006	0.007	0.007	0.007	0.008	0.008	0.008	0.008	0.009	0.009	0.009	0.01
647	0.003	0.004	0.006	0.006	0.007	0.007	0.007	0.007	0.008	0.008	0.009	0.009	0.009	0.01
648	0.003	0.004	0.006	0.006	0.007	0.007	0.007	0.007	0.008	0.008	0.009	0.009	0.009	0.01
649	0.003	0.003	0.006	0.006	0.007	0.007	0.007	0.007	0.008	0.008	0.009	0.009	0.009	0.009
650	0.003	0.003	0.006	0.006	0.006	0.007	0.007	0.007	0.008	0.008	0.009	0.009	0.009	0.009
651	0.003	0.003	0.006	0.006	0.006	0.007	0.007	0.007	0.008	0.007	0.008	0.009	0.009	0.009
652	0.002	0.003	0.006	0.006	0.006	0.007	0.007	0.007	0.007	0.007	0.008	0.008	0.008	0.009
653	0.002	0.003	0.005	0.006	0.006	0.006	0.007	0.006	0.007	0.007	0.008	0.008	0.008	0.009
654	0.002	0.003	0.005	0.005	0.006	0.006	0.007	0.006	0.007	0.007	0.008	0.008	0.008	0.009
655	0.002	0.003	0.005	0.005	0.006	0.006	0.006	0.006	0.007	0.007	0.008	0.008	0.008	0.008
656	0.002	0.003	0.005	0.005	0.006	0.006	0.006	0.006	0.007	0.007	0.008	0.008	0.008	0.008
657	0.002	0.002	0.005	0.005	0.006	0.006	0.006	0.006	0.007	0.007	0.007	0.008	0.008	0.008
658	0.002	0.002	0.005	0.005	0.005	0.006	0.006	0.006	0.007	0.006	0.007	0.007	0.007	0.008
659	0.002	0.002	0.005	0.005	0.005	0.006	0.006	0.006	0.006	0.006	0.007	0.007	0.007	0.008
660	0.002	0.002	0.005	0.005	0.005	0.006	0.006	0.005	0.006	0.006	0.007	0.007	0.007	0.007
661	0.002	0.002	0.005	0.005	0.005	0.005	0.006	0.005	0.006	0.006	0.007	0.007	0.007	0.007
662	0.002	0.002	0.004	0.005	0.005	0.005	0.005	0.005	0.006	0.006	0.006	0.007	0.006	0.007
663	0.001	0.002	0.004	0.004	0.005	0.005	0.005	0.005	0.006	0.005	0.006	0.006	0.006	0.007
664	0.001	0.002	0.004	0.004	0.005	0.005	0.005	0.005	0.005	0.005	0.006	0.006	0.006	0.006
665	0.001	0.002	0.004	0.004	0.005	0.005	0.005	0.005	0.005	0.005	0.006	0.006	0.006	0.006
666	0.001	0.002	0.004	0.004	0.004	0.005	0.005	0.004	0.005	0.005	0.006	0.006	0.006	0.006
667	0.001	0.002	0.004	0.004	0.004	0.005	0.005	0.004	0.005	0.005	0.005	0.006	0.005	0.006
668	0.001	0.001	0.004	0.004	0.004	0.004	0.005	0.004	0.005	0.005	0.005	0.005	0.005	0.006
669	0.001	0.001	0.004	0.004	0.004	0.004	0.004	0.004	0.005	0.004	0.005	0.005	0.005	0.005
670	0.001	0.001	0.004	0.004	0.004	0.004	0.004	0.004	0.004	0.004	0.005	0.005	0.005	0.005
671	0.001	0.001	0.004	0.004	0.004	0.004	0.004	0.004	0.004	0.004	0.005	0.005	0.005	0.005
672	0.001	0.001	0.003	0.003	0.004	0.004	0.004	0.004	0.004	0.004	0.005	0.005	0.004	0.005
673	0.001	0.001	0.003	0.003	0.004	0.004	0.004	0.004	0.004	0.004	0.004	0.004	0.004	0.005
674	0.001	0.001	0.003	0.003	0.004	0.004	0.004	0.003	0.004	0.004	0.004	0.004	0.004	0.004
675	0	0.001	0.003	0.003	0.003	0.004	0.004	0.003	0.004	0.003	0.004	0.004	0.004	0.004
676	0	0.001	0.003	0.003	0.003	0.004	0.004	0.003	0.004	0.003	0.004	0.004	0.004	0.004
677	0	0.001	0.003	0.003	0.003	0.003	0.003	0.003	0.003	0.003	0.004	0.004	0.004	0.004
678	0	0	0.003	0.003	0.003	0.003	0.003	0.003	0.003	0.003	0.003	0.003	0.003	0.004
679	0	0	0.003	0.003	0.003	0.003	0.003	0.003	0.003	0.003	0.003	0.003	0.003	0.003
680	0	0	0.002	0.002	0.003	0.003	0.003	0.002	0.003	0.003	0.003	0.003	0.003	0.003
681	0	0	0.002	0.002	0.003	0.003	0.003	0.002	0.003	0.003	0.003	0.003	0.003	0.003
682	0	0	0.002	0.002	0.002	0.003	0.003	0.002	0.002	0.002	0.003	0.003	0.003	0.003
683	0	0	0.002	0.002	0.002	0.003	0.003	0.002	0.002	0.002	0.003	0.003	0.003	0.003
684	0	0	0.002	0.002	0.002	0.002	0.002	0.002	0.002	0.002	0.003	0.003	0.002	0.003
685	-0.001	0	0.002	0.002	0.002	0.002	0.002	0.002	0.002	0.002	0.002	0.003	0.002	0.003
686	-0.001	0	0.002	0.002	0.002	0.002	0.002	0.002	0.002	0.002	0.002	0.002	0.002	0.002
687	-0.001	0	0.002	0.002	0.002	0.002	0.002	0.002	0.002	0.002	0.002	0.002	0.002	0.002
688	-0.001	0	0.002	0.002	0.002	0.002	0.002	0.002	0.002	0.002	0.002	0.002	0.002	0.002
689	-0.001	-0.001	0.001	0.002	0.002	0.002	0.002	0.001	0.002	0.002	0.002	0.002	0.002	0.002
690	-0.001	-0.001	0.001	0.001	0.001	0.002	0.002	0.001	0.002	0.001	0.002	0.002	0.002	0.002
691	-0.001	-0.001	0.001	0.001	0.001	0.002	0.002	0.001	0.001	0.001	0.002	0.002	0.002	0.002
692	-0.001	-0.001	0.001	0.001	0.001	0.002	0.002	0.001	0.001	0.001	0.002	0.001	0.001	0.001
693	-0.001	-0.001	0.001	0.001	0.001	0.001	0.002	0.001	0.001	0.001	0.001	0.001	0.001	0.001
694	-0.001	-0.001	0.001	0.001	0.001	0.001	0.001	0.001	0.001	0.001	0.001	0.001	0.001	0.001
695	-0.001	-0.001	0.001	0.001	0.001	0.001	0.001	0.001	0.001	0.001	0.001	0.001	0.001	0.001
696	-0.002	-0.001	0.001	0.001	0.001	0.001	0.001	0.001	0.001	0.001	0.001	0.001	0.001	0.001
697	-0.002	-0.001	0.001	0	0.001	0.001	0.001	0	0.001	0	0.001	0.001	0.001	0.001
698	-0.002	-0.001	0	0	0.001	0.001	0.001	0	0.001	0	0.001	0.001	0.001	0.001
699	-0.002	-0.002	0	0	0	0.001	0.001	0	0	0	0.001	0.001	0	0.001
700	-0.002	-0.002	0	0	0	0.001	0.001	0	0	0	0	0	0	0

## Sheet: Supplementary Figure 13-e
波长(nm)	RawData ...	RawData ...	RawData ...	RawData ...	RawData ...	RawData ...	RawData ...	RawData ...	RawData ...	RawData ...	RawData ...	RawData ...	RawData ...
300	0.003	0.005	0.008	0.009	0.009	0.01	0.011	0.015	0.022	0.028	0.039	0.056	0.094
301	0.003	0.005	0.008	0.009	0.009	0.01	0.01	0.014	0.02	0.025	0.035	0.05	0.083
302	0.003	0.005	0.008	0.009	0.009	0.01	0.01	0.013	0.017	0.021	0.029	0.041	0.068
303	0.004	0.005	0.009	0.009	0.009	0.01	0.009	0.012	0.015	0.018	0.025	0.035	0.056
304	0.004	0.005	0.009	0.009	0.009	0.01	0.009	0.011	0.013	0.016	0.021	0.029	0.046
305	0.003	0.005	0.008	0.008	0.009	0.009	0.008	0.009	0.012	0.014	0.018	0.024	0.038
306	0.003	0.005	0.008	0.008	0.008	0.009	0.007	0.009	0.011	0.012	0.016	0.02	0.031
307	0.003	0.005	0.008	0.008	0.008	0.009	0.007	0.008	0.01	0.011	0.014	0.017	0.027
308	0.003	0.005	0.008	0.008	0.008	0.009	0.007	0.008	0.01	0.01	0.013	0.016	0.023
309	0.003	0.005	0.008	0.009	0.009	0.009	0.007	0.008	0.009	0.01	0.012	0.014	0.021
310	0.003	0.006	0.009	0.009	0.009	0.01	0.008	0.009	0.01	0.01	0.012	0.014	0.019
311	0.003	0.005	0.008	0.009	0.009	0.009	0.007	0.008	0.009	0.009	0.011	0.013	0.017
312	0.003	0.005	0.008	0.008	0.008	0.009	0.007	0.008	0.009	0.009	0.01	0.012	0.016
313	0.002	0.005	0.008	0.008	0.008	0.009	0.007	0.007	0.008	0.008	0.01	0.011	0.015
314	0.003	0.005	0.008	0.008	0.009	0.009	0.007	0.008	0.009	0.009	0.011	0.012	0.015
315	0.003	0.005	0.008	0.009	0.009	0.009	0.007	0.008	0.009	0.009	0.01	0.011	0.014
316	0.002	0.004	0.007	0.008	0.008	0.008	0.006	0.007	0.008	0.008	0.009	0.01	0.013
317	0.003	0.005	0.008	0.008	0.008	0.009	0.007	0.007	0.008	0.008	0.009	0.01	0.013
318	0.003	0.005	0.008	0.008	0.008	0.009	0.007	0.008	0.008	0.009	0.01	0.011	0.013
319	0.003	0.005	0.007	0.008	0.008	0.008	0.006	0.007	0.007	0.008	0.009	0.01	0.012
320	0.003	0.005	0.008	0.008	0.008	0.009	0.007	0.007	0.008	0.008	0.009	0.01	0.012
321	0.002	0.005	0.007	0.007	0.008	0.008	0.006	0.007	0.007	0.007	0.008	0.009	0.011
322	0.002	0.004	0.007	0.007	0.007	0.007	0.005	0.006	0.006	0.006	0.007	0.008	0.01
323	0.002	0.004	0.007	0.007	0.007	0.007	0.005	0.006	0.006	0.006	0.007	0.008	0.01
324	0.002	0.004	0.007	0.007	0.007	0.007	0.005	0.006	0.006	0.006	0.007	0.008	0.01
325	0.002	0.005	0.007	0.007	0.008	0.007	0.005	0.006	0.006	0.006	0.007	0.008	0.01
326	0.002	0.005	0.006	0.007	0.007	0.007	0.005	0.006	0.006	0.006	0.007	0.007	0.009
327	0.002	0.004	0.006	0.006	0.007	0.006	0.004	0.005	0.005	0.005	0.006	0.006	0.008
328	0.002	0.004	0.006	0.006	0.006	0.006	0.004	0.005	0.005	0.005	0.006	0.006	0.008
329	0.002	0.004	0.006	0.006	0.006	0.006	0.003	0.004	0.004	0.004	0.005	0.005	0.007
330	0.002	0.004	0.006	0.006	0.006	0.006	0.003	0.004	0.004	0.004	0.005	0.005	0.007
331	0.002	0.004	0.006	0.006	0.006	0.005	0.003	0.004	0.004	0.004	0.005	0.005	0.006
332	0.002	0.004	0.006	0.006	0.006	0.005	0.003	0.004	0.003	0.004	0.004	0.004	0.006
333	0.002	0.004	0.005	0.005	0.006	0.005	0.002	0.003	0.003	0.003	0.004	0.004	0.005
334	0.002	0.004	0.005	0.005	0.005	0.005	0.002	0.003	0.003	0.003	0.004	0.003	0.005
335	0.002	0.004	0.005	0.005	0.005	0.005	0.002	0.003	0.003	0.003	0.003	0.003	0.004
336	0.001	0.003	0.004	0.004	0.004	0.003	0	0.001	0.001	0.001	0.002	0.002	0.003
337	0.001	0.003	0.005	0.004	0.005	0.004	0.001	0.002	0.002	0.002	0.002	0.002	0.004
338	0.001	0.003	0.005	0.004	0.004	0.004	0.001	0.002	0.002	0.002	0.002	0.002	0.003
339	0.001	0.003	0.004	0.004	0.004	0.004	0.001	0.002	0.002	0.001	0.002	0.002	0.003
340	0.001	0.003	0.004	0.004	0.004	0.003	0.001	0.002	0.001	0.001	0.002	0.001	0.003
341	0.001	0.003	0.004	0.004	0.004	0.003	0	0.001	0.001	0.001	0.001	0.001	0.002
342	0.001	0.003	0.004	0.003	0.003	0.003	0	0.001	0.001	0.001	0.001	0.001	0.002
343	0	0.002	0.003	0.003	0.003	0.002	0	0.001	0.001	0.001	0.001	0.001	0.002
344	0	0.002	0.003	0.003	0.003	0.002	-0.001	0.001	0	0.001	0.001	0.001	0.002
345	0	0.002	0.003	0.003	0.003	0.002	-0.001	0.001	0.001	0.001	0.001	0.001	0.002
346	0.001	0.003	0.004	0.003	0.003	0.003	0	0.001	0.001	0.001	0.002	0.001	0.003
347	0	0.002	0.003	0.003	0.003	0.002	-0.001	0.001	0.001	0.001	0.002	0.001	0.002
348	0.001	0.003	0.004	0.003	0.003	0.003	0	0.001	0.001	0.002	0.002	0.002	0.003
349	0	0.002	0.003	0.003	0.003	0.002	0	0.001	0.001	0.002	0.002	0.002	0.003
350	0.001	0.003	0.004	0.003	0.003	0.003	0	0.002	0.002	0.003	0.003	0.003	0.004
351	0	0.002	0.003	0.003	0.002	0.002	0	0.002	0.002	0.002	0.003	0.003	0.004
352	0.001	0.003	0.003	0.003	0.003	0.003	0	0.002	0.003	0.003	0.004	0.004	0.005
353	0.001	0.003	0.003	0.003	0.003	0.003	0.001	0.003	0.003	0.004	0.005	0.005	0.006
354	0.001	0.003	0.004	0.003	0.003	0.003	0.001	0.003	0.004	0.005	0.006	0.006	0.007
355	0.001	0.003	0.003	0.003	0.003	0.003	0.002	0.004	0.004	0.005	0.006	0.007	0.008
356	0.001	0.003	0.004	0.003	0.003	0.003	0.002	0.004	0.005	0.006	0.007	0.008	0.009
357	0.001	0.003	0.003	0.003	0.003	0.003	0.002	0.005	0.006	0.007	0.008	0.009	0.01
358	0.001	0.003	0.004	0.004	0.004	0.004	0.003	0.006	0.007	0.009	0.01	0.01	0.012
359	0.001	0.003	0.004	0.004	0.004	0.004	0.004	0.006	0.008	0.009	0.01	0.011	0.013
360	0.001	0.003	0.004	0.004	0.005	0.005	0.005	0.007	0.009	0.011	0.012	0.013	0.015
361	0	0.003	0.004	0.004	0.005	0.005	0.005	0.008	0.01	0.011	0.013	0.014	0.016
362	0.001	0.004	0.005	0.005	0.005	0.006	0.006	0.009	0.011	0.013	0.015	0.016	0.018
363	0.002	0.004	0.005	0.005	0.006	0.007	0.007	0.01	0.013	0.015	0.016	0.018	0.02
364	0.001	0.004	0.005	0.005	0.006	0.007	0.007	0.01	0.013	0.015	0.017	0.019	0.021
365	0.001	0.004	0.005	0.006	0.007	0.007	0.008	0.012	0.015	0.017	0.019	0.02	0.023
366	0.002	0.005	0.006	0.006	0.007	0.008	0.01	0.013	0.016	0.019	0.021	0.022	0.025
367	0.001	0.004	0.006	0.006	0.007	0.008	0.01	0.013	0.017	0.019	0.021	0.023	0.026
368	0.001	0.004	0.005	0.006	0.007	0.008	0.01	0.013	0.017	0.02	0.022	0.024	0.027
369	0.001	0.005	0.006	0.007	0.008	0.009	0.011	0.015	0.019	0.021	0.024	0.026	0.029
370	0.002	0.005	0.007	0.007	0.008	0.01	0.012	0.016	0.02	0.023	0.025	0.027	0.031
371	0.001	0.005	0.006	0.007	0.008	0.01	0.012	0.016	0.02	0.023	0.026	0.028	0.032
372	0.001	0.005	0.007	0.007	0.009	0.01	0.013	0.017	0.021	0.024	0.027	0.029	0.033
373	0.002	0.005	0.007	0.007	0.009	0.01	0.013	0.018	0.022	0.025	0.028	0.031	0.034
374	0.002	0.006	0.007	0.008	0.01	0.011	0.014	0.019	0.023	0.027	0.029	0.032	0.036
375	0.001	0.005	0.007	0.007	0.009	0.01	0.014	0.018	0.023	0.026	0.029	0.032	0.036
376	0.001	0.005	0.007	0.007	0.009	0.011	0.014	0.019	0.023	0.027	0.03	0.033	0.037
377	0.002	0.006	0.007	0.008	0.01	0.011	0.015	0.019	0.024	0.028	0.031	0.034	0.038
378	0.001	0.005	0.007	0.007	0.009	0.01	0.014	0.019	0.024	0.028	0.031	0.034	0.038
379	0.002	0.005	0.007	0.008	0.01	0.011	0.015	0.02	0.025	0.029	0.032	0.035	0.039
380	0.001	0.005	0.007	0.007	0.009	0.01	0.014	0.019	0.024	0.028	0.032	0.035	0.039
381	0.001	0.005	0.006	0.007	0.009	0.01	0.014	0.019	0.024	0.028	0.031	0.034	0.038
382	0.001	0.005	0.006	0.007	0.009	0.01	0.014	0.019	0.024	0.028	0.031	0.034	0.038
383	0.001	0.005	0.006	0.007	0.009	0.01	0.014	0.019	0.024	0.027	0.031	0.034	0.038
384	0.001	0.004	0.005	0.006	0.008	0.009	0.012	0.017	0.022	0.026	0.03	0.033	0.037
385	0	0.004	0.005	0.005	0.007	0.008	0.011	0.016	0.021	0.025	0.028	0.032	0.035
386	0.001	0.004	0.005	0.005	0.007	0.008	0.011	0.016	0.021	0.025	0.028	0.031	0.035
387	0.001	0.004	0.004	0.005	0.006	0.007	0.01	0.015	0.02	0.024	0.027	0.03	0.033
388	0.001	0.004	0.004	0.004	0.006	0.006	0.009	0.014	0.019	0.022	0.025	0.028	0.032
389	0	0.002	0.003	0.003	0.004	0.005	0.007	0.012	0.016	0.02	0.023	0.026	0.029
390	0	0.002	0.002	0.002	0.004	0.004	0.006	0.011	0.015	0.019	0.022	0.024	0.028
391	0	0.002	0.002	0.002	0.003	0.004	0.006	0.01	0.014	0.017	0.02	0.023	0.026
392	-0.001	0.002	0.001	0.001	0.002	0.002	0.004	0.008	0.012	0.015	0.018	0.02	0.023
393	-0.001	0.001	0.001	0	0.001	0.001	0.002	0.006	0.01	0.013	0.015	0.018	0.02
394	-0.001	0.001	0	-0.001	0	0	0.001	0.004	0.008	0.011	0.013	0.015	0.018
395	-0.001	0	-0.001	-0.001	-0.001	-0.002	-0.001	0.003	0.006	0.008	0.01	0.012	0.015
396	-0.001	0	-0.001	-0.002	-0.002	-0.003	-0.002	0.001	0.003	0.006	0.008	0.01	0.012
397	-0.002	-0.001	-0.003	-0.004	-0.004	-0.005	-0.005	-0.002	0	0.003	0.004	0.006	0.008
398	-0.002	-0.001	-0.003	-0.004	-0.004	-0.005	-0.006	-0.004	-0.002	0.001	0.002	0.003	0.005
399	-0.003	-0.002	-0.004	-0.006	-0.006	-0.008	-0.009	-0.007	-0.005	-0.004	-0.003	-0.001	0
400	-0.003	-0.002	-0.005	-0.007	-0.007	-0.009	-0.011	-0.009	-0.008	-0.007	-0.006	-0.005	-0.004
401	-0.003	-0.003	-0.006	-0.008	-0.009	-0.011	-0.014	-0.013	-0.012	-0.011	-0.01	-0.01	-0.008
402	-0.003	-0.004	-0.007	-0.009	-0.011	-0.013	-0.017	-0.016	-0.015	-0.014	-0.014	-0.014	-0.013
403	-0.004	-0.005	-0.009	-0.011	-0.013	-0.016	-0.02	-0.019	-0.02	-0.019	-0.019	-0.019	-0.019
404	-0.004	-0.006	-0.01	-0.013	-0.015	-0.019	-0.024	-0.023	-0.024	-0.024	-0.024	-0.025	-0.025
405	-0.005	-0.007	-0.012	-0.015	-0.018	-0.022	-0.028	-0.028	-0.029	-0.029	-0.03	-0.031	-0.031
406	-0.006	-0.008	-0.014	-0.017	-0.021	-0.024	-0.031	-0.032	-0.034	-0.035	-0.036	-0.037	-0.038
407	-0.006	-0.009	-0.015	-0.019	-0.023	-0.027	-0.035	-0.036	-0.039	-0.04	-0.042	-0.043	-0.044
408	-0.007	-0.01	-0.017	-0.021	-0.025	-0.03	-0.039	-0.04	-0.044	-0.045	-0.047	-0.049	-0.051
409	-0.007	-0.011	-0.018	-0.022	-0.027	-0.032	-0.042	-0.044	-0.048	-0.05	-0.053	-0.055	-0.057
410	-0.008	-0.012	-0.019	-0.024	-0.029	-0.035	-0.046	-0.048	-0.053	-0.055	-0.059	-0.061	-0.064
411	-0.007	-0.012	-0.02	-0.025	-0.03	-0.036	-0.048	-0.051	-0.057	-0.06	-0.063	-0.067	-0.069
412	-0.008	-0.012	-0.02	-0.025	-0.032	-0.038	-0.051	-0.054	-0.06	-0.064	-0.068	-0.072	-0.075
413	-0.007	-0.012	-0.021	-0.026	-0.032	-0.039	-0.052	-0.057	-0.063	-0.067	-0.072	-0.076	-0.08
414	-0.008	-0.013	-0.021	-0.027	-0.033	-0.04	-0.054	-0.059	-0.066	-0.071	-0.076	-0.081	-0.085
415	-0.007	-0.012	-0.021	-0.026	-0.033	-0.04	-0.055	-0.06	-0.068	-0.073	-0.078	-0.083	-0.088
416	-0.007	-0.011	-0.02	-0.025	-0.032	-0.039	-0.055	-0.06	-0.068	-0.074	-0.079	-0.085	-0.09
417	-0.006	-0.009	-0.018	-0.024	-0.03	-0.038	-0.053	-0.059	-0.068	-0.073	-0.079	-0.085	-0.091
418	-0.005	-0.008	-0.017	-0.022	-0.029	-0.036	-0.051	-0.057	-0.067	-0.072	-0.079	-0.085	-0.09
419	-0.004	-0.007	-0.015	-0.02	-0.026	-0.033	-0.049	-0.055	-0.064	-0.07	-0.077	-0.083	-0.089
420	-0.003	-0.005	-0.013	-0.018	-0.024	-0.031	-0.046	-0.052	-0.062	-0.067	-0.074	-0.081	-0.087
421	-0.002	-0.004	-0.011	-0.015	-0.021	-0.027	-0.042	-0.049	-0.058	-0.064	-0.071	-0.077	-0.083
422	-0.001	-0.002	-0.008	-0.012	-0.018	-0.024	-0.039	-0.045	-0.054	-0.059	-0.066	-0.073	-0.079
423	-0.001	0	-0.006	-0.01	-0.015	-0.021	-0.035	-0.04	-0.049	-0.055	-0.062	-0.068	-0.074
424	0	0	-0.005	-0.008	-0.013	-0.018	-0.031	-0.037	-0.046	-0.051	-0.057	-0.064	-0.07
425	0.001	0.002	-0.002	-0.005	-0.009	-0.014	-0.027	-0.032	-0.04	-0.045	-0.052	-0.058	-0.063
426	0.001	0.003	-0.001	-0.004	-0.007	-0.012	-0.024	-0.028	-0.036	-0.041	-0.047	-0.053	-0.058
427	0.002	0.004	0.001	-0.002	-0.005	-0.009	-0.02	-0.024	-0.031	-0.036	-0.041	-0.047	-0.052
428	0.002	0.004	0.001	-0.001	-0.003	-0.007	-0.017	-0.021	-0.028	-0.032	-0.037	-0.042	-0.047
429	0.002	0.005	0.002	0.001	-0.002	-0.005	-0.014	-0.018	-0.024	-0.028	-0.033	-0.037	-0.042
430	0.003	0.006	0.004	0.002	0	-0.003	-0.011	-0.014	-0.02	-0.024	-0.028	-0.032	-0.036
431	0.003	0.006	0.004	0.003	0.001	-0.001	-0.009	-0.012	-0.017	-0.02	-0.024	-0.028	-0.032
432	0.003	0.006	0.005	0.004	0.002	-0.001	-0.007	-0.01	-0.014	-0.017	-0.021	-0.024	-0.028
433	0.003	0.007	0.005	0.004	0.003	0.001	-0.005	-0.008	-0.012	-0.014	-0.018	-0.021	-0.024
434	0.003	0.006	0.005	0.004	0.004	0.001	-0.004	-0.006	-0.01	-0.012	-0.015	-0.018	-0.021
435	0.002	0.006	0.005	0.004	0.003	0.001	-0.004	-0.005	-0.009	-0.011	-0.013	-0.016	-0.018
436	0.003	0.007	0.006	0.005	0.005	0.003	-0.002	-0.003	-0.006	-0.008	-0.01	-0.013	-0.015
437	0.002	0.006	0.005	0.005	0.004	0.003	-0.002	-0.003	-0.005	-0.007	-0.009	-0.011	-0.013
438	0.002	0.005	0.005	0.004	0.004	0.003	-0.001	-0.002	-0.005	-0.006	-0.008	-0.01	-0.011
439	0.002	0.005	0.005	0.004	0.004	0.003	0	-0.001	-0.003	-0.005	-0.006	-0.008	-0.009
440	0.002	0.006	0.005	0.005	0.005	0.004	0.001	0	-0.002	-0.003	-0.004	-0.006	-0.007
441	0.002	0.006	0.005	0.005	0.005	0.004	0.001	0	-0.001	-0.002	-0.003	-0.005	-0.006
442	0.002	0.006	0.006	0.005	0.005	0.004	0.002	0.001	0	-0.001	-0.002	-0.003	-0.004
443	0.001	0.005	0.005	0.005	0.005	0.004	0.001	0.001	0	-0.001	-0.002	-0.003	-0.004
444	0.002	0.006	0.006	0.005	0.006	0.004	0.002	0.002	0.001	0	0	-0.002	-0.002
445	0.002	0.005	0.005	0.005	0.005	0.004	0.002	0.002	0.001	0	0	-0.001	-0.002
446	0.002	0.005	0.005	0.005	0.005	0.005	0.003	0.003	0.002	0.001	0.001	0	-0.001
447	0.001	0.005	0.005	0.004	0.005	0.004	0.002	0.002	0.001	0.001	0.001	0	-0.001
448	0.001	0.005	0.005	0.005	0.005	0.005	0.003	0.003	0.002	0.001	0.002	0.001	0
449	0.001	0.004	0.005	0.004	0.005	0.004	0.003	0.003	0.002	0.001	0.002	0.001	0
450	0.001	0.005	0.005	0.005	0.006	0.005	0.004	0.004	0.003	0.002	0.003	0.002	0.002
451	0.001	0.005	0.005	0.005	0.005	0.005	0.004	0.004	0.003	0.003	0.003	0.002	0.002
452	0.001	0.005	0.005	0.005	0.005	0.005	0.003	0.004	0.003	0.003	0.003	0.002	0.002
453	0	0.004	0.005	0.005	0.005	0.005	0.003	0.004	0.003	0.003	0.003	0.002	0.002
454	0.001	0.005	0.006	0.006	0.006	0.006	0.005	0.005	0.004	0.004	0.005	0.004	0.004
455	0.001	0.005	0.006	0.006	0.006	0.006	0.005	0.005	0.005	0.004	0.005	0.004	0.004
456	0.001	0.004	0.005	0.005	0.005	0.005	0.004	0.004	0.004	0.004	0.004	0.004	0.004
457	0.001	0.005	0.005	0.005	0.006	0.005	0.004	0.005	0.004	0.004	0.005	0.004	0.004
458	0.001	0.005	0.005	0.005	0.006	0.006	0.005	0.005	0.005	0.005	0.005	0.005	0.005
459	0.001	0.005	0.005	0.005	0.006	0.006	0.005	0.006	0.005	0.005	0.006	0.005	0.005
460	0.001	0.005	0.006	0.006	0.006	0.006	0.006	0.006	0.006	0.006	0.006	0.006	0.006
461	0.001	0.005	0.006	0.006	0.007	0.007	0.006	0.006	0.006	0.006	0.007	0.006	0.006
462	0.001	0.005	0.005	0.005	0.006	0.006	0.006	0.006	0.006	0.006	0.007	0.006	0.006
463	0.001	0.005	0.006	0.006	0.007	0.007	0.006	0.007	0.006	0.006	0.007	0.007	0.007
464	0.002	0.006	0.006	0.006	0.007	0.007	0.007	0.007	0.007	0.007	0.008	0.007	0.007
465	0.001	0.005	0.006	0.006	0.006	0.007	0.006	0.007	0.007	0.006	0.007	0.007	0.007
466	0.001	0.006	0.006	0.006	0.007	0.007	0.007	0.007	0.007	0.007	0.008	0.007	0.008
467	0.001	0.005	0.006	0.006	0.006	0.007	0.006	0.007	0.007	0.007	0.008	0.007	0.007
468	0.001	0.005	0.006	0.006	0.007	0.007	0.007	0.007	0.007	0.007	0.008	0.008	0.008
469	0.001	0.005	0.006	0.006	0.006	0.007	0.006	0.007	0.007	0.007	0.008	0.007	0.008
470	0.001	0.006	0.006	0.006	0.007	0.007	0.007	0.008	0.008	0.008	0.009	0.008	0.008
471	0.001	0.005	0.006	0.006	0.007	0.007	0.006	0.007	0.007	0.007	0.008	0.008	0.008
472	0	0.005	0.005	0.005	0.006	0.006	0.006	0.007	0.007	0.007	0.008	0.007	0.008
473	0.001	0.005	0.006	0.006	0.007	0.007	0.007	0.007	0.007	0.008	0.009	0.008	0.008
474	0.001	0.005	0.006	0.006	0.006	0.007	0.006	0.007	0.007	0.007	0.008	0.008	0.008
475	0.001	0.006	0.006	0.006	0.007	0.007	0.007	0.008	0.008	0.008	0.009	0.009	0.009
476	0.001	0.005	0.006	0.006	0.007	0.007	0.007	0.008	0.008	0.008	0.009	0.008	0.009
477	0.001	0.005	0.006	0.006	0.006	0.007	0.007	0.007	0.007	0.007	0.008	0.008	0.008
478	0.001	0.005	0.005	0.006	0.006	0.006	0.006	0.007	0.007	0.007	0.008	0.008	0.008
479	0.001	0.005	0.006	0.006	0.007	0.007	0.007	0.008	0.008	0.008	0.009	0.009	0.009
480	0.001	0.005	0.006	0.006	0.007	0.007	0.007	0.008	0.008	0.008	0.009	0.008	0.009
481	0.001	0.005	0.006	0.006	0.006	0.007	0.007	0.007	0.008	0.008	0.009	0.008	0.009
482	0.001	0.005	0.005	0.006	0.006	0.006	0.006	0.007	0.007	0.007	0.009	0.008	0.009
483	0	0.005	0.005	0.005	0.006	0.006	0.006	0.007	0.007	0.007	0.008	0.008	0.008
484	0.001	0.005	0.006	0.006	0.007	0.007	0.007	0.008	0.008	0.008	0.009	0.009	0.009
485	0.001	0.005	0.006	0.006	0.007	0.007	0.007	0.008	0.008	0.008	0.009	0.009	0.009
486	0.001	0.005	0.006	0.006	0.007	0.007	0.007	0.008	0.008	0.008	0.009	0.009	0.009
487	0.001	0.005	0.005	0.006	0.006	0.007	0.007	0.008	0.008	0.008	0.009	0.009	0.009
488	0.001	0.005	0.005	0.006	0.006	0.007	0.006	0.007	0.008	0.008	0.009	0.009	0.009
489	0.001	0.005	0.005	0.006	0.006	0.006	0.006	0.007	0.007	0.008	0.009	0.008	0.009
490	0	0.004	0.005	0.006	0.006	0.006	0.006	0.007	0.007	0.008	0.009	0.008	0.009
491	0	0.004	0.005	0.005	0.006	0.006	0.006	0.007	0.007	0.008	0.009	0.008	0.009
492	0	0.004	0.005	0.005	0.006	0.006	0.006	0.007	0.007	0.008	0.009	0.008	0.009
493	0	0.004	0.005	0.005	0.006	0.006	0.006	0.007	0.007	0.008	0.009	0.008	0.009
494	0.001	0.005	0.006	0.006	0.007	0.007	0.007	0.008	0.008	0.008	0.01	0.009	0.01
495	0.001	0.005	0.005	0.006	0.006	0.007	0.007	0.008	0.008	0.008	0.01	0.009	0.01
496	0.001	0.005	0.005	0.006	0.006	0.007	0.007	0.008	0.008	0.008	0.009	0.009	0.01
497	0.001	0.005	0.005	0.006	0.006	0.007	0.007	0.008	0.008	0.008	0.009	0.009	0.01
498	0.001	0.005	0.005	0.006	0.006	0.007	0.007	0.008	0.008	0.008	0.009	0.009	0.01
499	0.001	0.005	0.005	0.006	0.006	0.007	0.007	0.008	0.008	0.008	0.009	0.009	0.01
500	0.001	0.005	0.005	0.006	0.006	0.007	0.007	0.008	0.008	0.008	0.009	0.009	0.01
501	0.001	0.005	0.005	0.006	0.006	0.007	0.007	0.008	0.008	0.008	0.009	0.009	0.01
502	0.001	0.004	0.005	0.006	0.006	0.006	0.006	0.008	0.008	0.008	0.009	0.009	0.01
503	0.001	0.004	0.005	0.006	0.006	0.006	0.006	0.008	0.008	0.008	0.009	0.009	0.01
504	0.001	0.004	0.005	0.006	0.006	0.006	0.006	0.008	0.008	0.008	0.009	0.009	0.01
505	0.001	0.004	0.005	0.005	0.006	0.006	0.006	0.008	0.008	0.008	0.009	0.009	0.01
506	0.001	0.004	0.005	0.006	0.006	0.006	0.006	0.007	0.008	0.008	0.009	0.009	0.01
507	0.001	0.004	0.005	0.006	0.006	0.006	0.006	0.007	0.008	0.008	0.009	0.009	0.01
508	0.001	0.004	0.005	0.006	0.006	0.006	0.006	0.007	0.008	0.008	0.009	0.009	0.01
509	0.001	0.004	0.005	0.006	0.006	0.006	0.006	0.007	0.007	0.008	0.009	0.009	0.009
510	0.001	0.004	0.005	0.006	0.006	0.006	0.006	0.007	0.007	0.008	0.009	0.009	0.009
511	0	0.004	0.004	0.005	0.005	0.005	0.005	0.006	0.006	0.007	0.008	0.008	0.008
512	0	0.004	0.004	0.005	0.005	0.005	0.005	0.006	0.007	0.007	0.008	0.008	0.008
513	0	0.004	0.004	0.005	0.005	0.005	0.005	0.006	0.007	0.007	0.008	0.008	0.008
514	0	0.004	0.004	0.005	0.005	0.006	0.005	0.007	0.007	0.007	0.008	0.008	0.008
515	0	0.004	0.005	0.005	0.005	0.006	0.005	0.007	0.007	0.007	0.008	0.008	0.008
516	0.001	0.004	0.005	0.005	0.005	0.006	0.005	0.007	0.007	0.007	0.008	0.008	0.008
517	0	0.003	0.004	0.004	0.005	0.005	0.005	0.006	0.006	0.006	0.007	0.007	0.007
518	0	0.004	0.004	0.004	0.005	0.005	0.005	0.006	0.006	0.006	0.007	0.007	0.007
519	0	0.004	0.004	0.005	0.005	0.005	0.005	0.006	0.006	0.006	0.007	0.006	0.007
520	0.001	0.004	0.004	0.005	0.005	0.005	0.005	0.006	0.006	0.006	0.007	0.006	0.007
521	0	0.003	0.004	0.004	0.004	0.004	0.004	0.005	0.005	0.005	0.006	0.005	0.006
522	0	0.003	0.004	0.004	0.004	0.004	0.004	0.005	0.005	0.005	0.006	0.005	0.006
523	0	0.004	0.004	0.004	0.004	0.004	0.004	0.005	0.005	0.005	0.006	0.005	0.006
524	-0.001	0.003	0.003	0.003	0.004	0.004	0.003	0.004	0.004	0.004	0.005	0.004	0.005
525	0	0.003	0.003	0.004	0.004	0.004	0.003	0.004	0.004	0.004	0.005	0.004	0.005
526	0	0.003	0.004	0.004	0.004	0.004	0.003	0.004	0.004	0.004	0.005	0.004	0.005
527	0	0.004	0.004	0.004	0.004	0.004	0.003	0.004	0.004	0.004	0.005	0.004	0.004
528	-0.001	0.003	0.003	0.003	0.003	0.003	0.002	0.003	0.003	0.003	0.004	0.003	0.003
529	0	0.003	0.003	0.003	0.003	0.003	0.002	0.003	0.003	0.003	0.004	0.003	0.003
530	0	0.003	0.003	0.003	0.004	0.003	0.003	0.003	0.003	0.003	0.004	0.003	0.003
531	0	0.003	0.003	0.003	0.004	0.003	0.002	0.003	0.003	0.003	0.004	0.003	0.003
532	0	0.003	0.003	0.003	0.004	0.003	0.002	0.003	0.003	0.003	0.003	0.003	0.003
533	0	0.003	0.003	0.003	0.004	0.003	0.002	0.003	0.003	0.003	0.003	0.002	0.003
534	0	0.003	0.003	0.003	0.004	0.003	0.002	0.003	0.002	0.003	0.003	0.002	0.003
535	0	0.003	0.003	0.003	0.004	0.003	0.002	0.003	0.002	0.003	0.003	0.002	0.003
536	0	0.003	0.003	0.003	0.003	0.003	0.002	0.003	0.002	0.002	0.003	0.002	0.002
537	-0.001	0.003	0.003	0.003	0.003	0.003	0.002	0.002	0.002	0.002	0.002	0.001	0.002
538	0	0.003	0.003	0.004	0.004	0.003	0.002	0.003	0.002	0.003	0.003	0.002	0.002
539	0	0.003	0.003	0.003	0.003	0.003	0.002	0.003	0.002	0.003	0.003	0.002	0.002
540	0	0.003	0.003	0.003	0.003	0.003	0.002	0.003	0.002	0.002	0.003	0.002	0.002
541	0	0.004	0.004	0.004	0.004	0.004	0.003	0.004	0.003	0.003	0.003	0.003	0.003
542	0	0.003	0.003	0.004	0.004	0.003	0.002	0.003	0.003	0.003	0.003	0.002	0.003
543	0	0.003	0.003	0.003	0.003	0.003	0.002	0.003	0.002	0.003	0.003	0.002	0.002
544	0	0.004	0.004	0.004	0.004	0.004	0.003	0.004	0.003	0.003	0.004	0.003	0.003
545	0	0.003	0.003	0.004	0.004	0.003	0.003	0.003	0.003	0.003	0.003	0.002	0.003
546	-0.001	0.003	0.003	0.003	0.003	0.003	0.002	0.003	0.002	0.003	0.003	0.002	0.003
547	0	0.003	0.003	0.004	0.004	0.004	0.003	0.004	0.003	0.003	0.004	0.003	0.003
548	0	0.003	0.003	0.004	0.004	0.003	0.003	0.003	0.003	0.003	0.003	0.003	0.003
549	0	0.003	0.003	0.003	0.003	0.003	0.002	0.003	0.002	0.003	0.003	0.002	0.003
550	0	0.004	0.004	0.004	0.004	0.004	0.003	0.004	0.003	0.004	0.004	0.003	0.003
551	0	0.003	0.003	0.004	0.004	0.003	0.003	0.003	0.003	0.003	0.003	0.002	0.003
552	0	0.003	0.003	0.003	0.004	0.003	0.002	0.003	0.003	0.003	0.003	0.002	0.003
553	0	0.003	0.003	0.003	0.003	0.003	0.002	0.003	0.002	0.003	0.003	0.002	0.002
554	0	0.003	0.003	0.003	0.003	0.003	0.002	0.003	0.002	0.002	0.003	0.002	0.002
555	0	0.003	0.003	0.003	0.003	0.003	0.002	0.003	0.002	0.002	0.002	0.002	0.002
556	0	0.003	0.003	0.003	0.003	0.003	0.002	0.003	0.002	0.002	0.002	0.001	0.002
557	0	0.003	0.003	0.003	0.003	0.003	0.002	0.002	0.002	0.002	0.002	0.001	0.001
558	0	0.003	0.003	0.003	0.003	0.003	0.002	0.002	0.001	0.002	0.002	0.001	0.001
559	0	0.003	0.003	0.003	0.003	0.003	0.001	0.002	0.001	0.001	0.001	0.001	0.001
560	0	0.003	0.003	0.003	0.003	0.003	0.001	0.002	0.001	0.001	0.001	0	0.001
561	0	0.003	0.003	0.003	0.003	0.002	0.001	0.002	0.001	0.001	0.001	0	0
562	-0.001	0.002	0.002	0.002	0.002	0.002	0	0.001	0	0	0	-0.001	-0.001
563	0	0.002	0.002	0.002	0.002	0.001	0	0.001	0	0	0	-0.001	-0.001
564	0	0.002	0.002	0.002	0.002	0.001	0	0.001	-0.001	0	-0.001	-0.002	-0.001
565	0	0.003	0.002	0.002	0.002	0.001	0	0	-0.001	-0.001	-0.001	-0.002	-0.002
566	0	0.003	0.002	0.002	0.002	0.001	0	0	-0.001	-0.001	-0.001	-0.002	-0.002
567	0	0.003	0.002	0.002	0.002	0.001	0	0	-0.001	-0.001	-0.001	-0.002	-0.002
568	0	0.003	0.002	0.002	0.002	0.001	0	0	-0.001	-0.001	-0.001	-0.002	-0.002
569	0	0.003	0.002	0.002	0.002	0.001	0	0	-0.001	-0.001	-0.001	-0.003	-0.002
570	0	0.003	0.002	0.002	0.002	0.001	0	0	-0.001	-0.001	-0.002	-0.003	-0.003
571	-0.001	0.002	0.002	0.002	0.002	0.001	0	0	-0.001	-0.002	-0.002	-0.003	-0.003
572	0	0.003	0.003	0.003	0.002	0.002	0	0.001	-0.001	-0.001	-0.001	-0.002	-0.002
573	0	0.003	0.002	0.002	0.002	0.002	0	0	-0.001	-0.001	-0.001	-0.002	-0.002
574	0.001	0.003	0.003	0.003	0.003	0.002	0.001	0.001	0	0	0	-0.002	-0.001
575	0	0.003	0.002	0.003	0.003	0.002	0.001	0.001	0	0	-0.001	-0.002	-0.002
576	0	0.003	0.003	0.003	0.003	0.003	0.001	0.001	0	0	0	-0.001	-0.001
577	0.001	0.004	0.003	0.004	0.004	0.003	0.002	0.002	0.001	0.001	0.001	0	0
578	0	0.003	0.003	0.003	0.003	0.003	0.001	0.002	0.001	0.001	0	-0.001	-0.001
579	0	0.004	0.003	0.004	0.004	0.003	0.002	0.002	0.001	0.001	0.001	0	0
580	0.001	0.004	0.004	0.004	0.004	0.004	0.002	0.003	0.002	0.002	0.002	0.001	0.001
581	0.001	0.004	0.004	0.004	0.004	0.004	0.003	0.004	0.003	0.003	0.002	0.001	0.002
582	0.001	0.004	0.004	0.004	0.005	0.004	0.003	0.004	0.003	0.003	0.003	0.002	0.002
583	0.001	0.004	0.004	0.005	0.005	0.005	0.004	0.004	0.004	0.004	0.004	0.003	0.003
584	0	0.004	0.004	0.004	0.004	0.004	0.003	0.004	0.003	0.003	0.003	0.002	0.003
585	0	0.004	0.004	0.004	0.005	0.004	0.004	0.004	0.004	0.004	0.004	0.003	0.003
586	0.001	0.004	0.004	0.005	0.005	0.005	0.004	0.005	0.004	0.005	0.004	0.004	0.004
587	0.001	0.004	0.005	0.005	0.005	0.005	0.005	0.005	0.005	0.005	0.005	0.004	0.005
588	0	0.004	0.004	0.004	0.005	0.004	0.004	0.005	0.004	0.005	0.005	0.004	0.004
589	0.001	0.004	0.004	0.005	0.005	0.005	0.005	0.005	0.005	0.005	0.005	0.005	0.005
590	0.001	0.005	0.005	0.005	0.006	0.005	0.005	0.006	0.006	0.006	0.006	0.005	0.006
591	0.001	0.004	0.004	0.005	0.005	0.005	0.005	0.005	0.005	0.006	0.006	0.005	0.006
592	0	0.004	0.004	0.004	0.005	0.005	0.004	0.005	0.005	0.005	0.005	0.005	0.005
593	0.001	0.004	0.004	0.005	0.005	0.005	0.005	0.006	0.005	0.006	0.006	0.005	0.006
594	0	0.004	0.004	0.004	0.005	0.005	0.005	0.005	0.005	0.006	0.006	0.005	0.006
595	0.001	0.004	0.004	0.005	0.006	0.005	0.005	0.006	0.006	0.006	0.006	0.006	0.006
596	0.001	0.004	0.004	0.005	0.005	0.005	0.005	0.006	0.005	0.006	0.006	0.006	0.006
597	0	0.004	0.004	0.004	0.005	0.005	0.005	0.005	0.005	0.006	0.006	0.006	0.006
598	0	0.003	0.004	0.004	0.005	0.004	0.004	0.005	0.005	0.006	0.006	0.005	0.006
599	0.001	0.004	0.004	0.005	0.005	0.005	0.005	0.006	0.006	0.006	0.006	0.006	0.007
600	0.001	0.004	0.004	0.004	0.005	0.005	0.005	0.006	0.006	0.006	0.006	0.006	0.006
601	0	0.004	0.004	0.004	0.005	0.005	0.005	0.005	0.005	0.006	0.006	0.006	0.006
602	0	0.003	0.003	0.004	0.005	0.004	0.004	0.005	0.005	0.006	0.006	0.005	0.006
603	0.001	0.004	0.004	0.005	0.005	0.005	0.005	0.006	0.006	0.006	0.007	0.006	0.007
604	0.001	0.004	0.004	0.005	0.005	0.005	0.005	0.006	0.006	0.006	0.006	0.006	0.006
605	0.001	0.004	0.004	0.004	0.005	0.005	0.005	0.006	0.006	0.006	0.006	0.006	0.006
606	0	0.004	0.004	0.004	0.005	0.005	0.005	0.005	0.005	0.006	0.006	0.006	0.006
607	0	0.004	0.004	0.004	0.005	0.005	0.005	0.005	0.005	0.006	0.006	0.006	0.006
608	0	0.003	0.003	0.004	0.004	0.004	0.004	0.005	0.005	0.005	0.006	0.005	0.006
609	0.001	0.004	0.004	0.005	0.005	0.005	0.005	0.006	0.006	0.006	0.007	0.006	0.007
610	0.001	0.004	0.004	0.005	0.005	0.005	0.005	0.006	0.006	0.006	0.006	0.006	0.007
611	0.001	0.004	0.004	0.004	0.005	0.005	0.005	0.006	0.006	0.006	0.006	0.006	0.006
612	0.001	0.004	0.004	0.004	0.005	0.005	0.005	0.006	0.006	0.006	0.006	0.006	0.006
613	0.001	0.004	0.004	0.004	0.005	0.005	0.005	0.005	0.005	0.006	0.006	0.006	0.006
614	0.001	0.004	0.004	0.004	0.005	0.005	0.005	0.005	0.005	0.006	0.006	0.006	0.006
615	0	0.003	0.003	0.004	0.004	0.004	0.004	0.005	0.005	0.006	0.006	0.006	0.006
616	0	0.003	0.003	0.004	0.004	0.004	0.004	0.005	0.005	0.005	0.006	0.005	0.006
617	0	0.003	0.003	0.004	0.004	0.004	0.004	0.005	0.005	0.005	0.005	0.005	0.006
618	0.001	0.004	0.004	0.005	0.005	0.005	0.005	0.006	0.006	0.006	0.006	0.006	0.007
619	0.001	0.004	0.004	0.004	0.005	0.005	0.005	0.006	0.006	0.006	0.006	0.006	0.006
620	0.001	0.004	0.004	0.004	0.005	0.005	0.005	0.006	0.005	0.006	0.006	0.006	0.006
621	0.001	0.004	0.004	0.004	0.005	0.005	0.005	0.005	0.005	0.006	0.006	0.006	0.006
622	0.001	0.004	0.004	0.004	0.004	0.005	0.005	0.005	0.005	0.006	0.006	0.006	0.006
623	0	0.003	0.004	0.004	0.004	0.005	0.004	0.005	0.005	0.006	0.006	0.006	0.006
624	0	0.003	0.003	0.004	0.004	0.004	0.004	0.005	0.005	0.006	0.006	0.006	0.006
625	0	0.003	0.003	0.004	0.004	0.004	0.004	0.005	0.005	0.005	0.006	0.005	0.006
626	0	0.003	0.003	0.004	0.004	0.004	0.004	0.005	0.005	0.005	0.005	0.005	0.006
627	0	0.003	0.003	0.004	0.004	0.004	0.004	0.005	0.005	0.005	0.005	0.005	0.006
628	0	0.003	0.003	0.003	0.004	0.004	0.004	0.005	0.005	0.005	0.005	0.005	0.006
629	0.001	0.004	0.004	0.004	0.005	0.005	0.005	0.006	0.005	0.006	0.006	0.006	0.007
630	0.001	0.004	0.004	0.004	0.005	0.005	0.005	0.006	0.005	0.006	0.006	0.006	0.006
631	0.001	0.004	0.004	0.004	0.005	0.005	0.005	0.005	0.005	0.006	0.006	0.006	0.006
632	0.001	0.004	0.004	0.004	0.004	0.005	0.005	0.005	0.005	0.006	0.006	0.006	0.006
633	0.001	0.004	0.004	0.004	0.004	0.005	0.005	0.005	0.005	0.006	0.006	0.006	0.006
634	0.001	0.003	0.003	0.004	0.004	0.004	0.004	0.005	0.005	0.006	0.006	0.006	0.006
635	0.001	0.003	0.003	0.004	0.004	0.004	0.004	0.005	0.005	0.006	0.006	0.006	0.006
636	0	0.003	0.003	0.004	0.004	0.004	0.004	0.005	0.005	0.006	0.006	0.006	0.006
637	0	0.003	0.003	0.004	0.004	0.004	0.004	0.005	0.005	0.006	0.006	0.006	0.006
638	0	0.003	0.003	0.004	0.004	0.004	0.004	0.005	0.005	0.006	0.006	0.006	0.006
639	0	0.003	0.003	0.004	0.004	0.004	0.004	0.005	0.005	0.006	0.006	0.006	0.006
640	0	0.003	0.003	0.004	0.004	0.004	0.004	0.005	0.005	0.006	0.006	0.006	0.006
641	0	0.003	0.003	0.003	0.004	0.004	0.004	0.005	0.005	0.005	0.006	0.006	0.006
642	0	0.003	0.003	0.003	0.004	0.004	0.004	0.005	0.005	0.005	0.006	0.006	0.006
643	0.001	0.004	0.004	0.004	0.005	0.005	0.005	0.006	0.006	0.006	0.007	0.007	0.007
644	0.001	0.004	0.004	0.004	0.005	0.005	0.005	0.006	0.005	0.006	0.007	0.007	0.007
645	0.001	0.003	0.004	0.004	0.005	0.005	0.005	0.005	0.005	0.006	0.006	0.006	0.007
646	0.001	0.003	0.004	0.004	0.004	0.005	0.005	0.005	0.005	0.006	0.006	0.006	0.007
647	0.001	0.003	0.003	0.004	0.004	0.004	0.004	0.005	0.005	0.006	0.006	0.006	0.007
648	0.001	0.003	0.003	0.004	0.004	0.004	0.004	0.005	0.005	0.006	0.006	0.006	0.007
649	0	0.003	0.003	0.004	0.004	0.004	0.004	0.005	0.005	0.006	0.006	0.006	0.006
650	0	0.003	0.003	0.003	0.004	0.004	0.004	0.005	0.005	0.006	0.006	0.006	0.006
651	0	0.003	0.003	0.003	0.004	0.004	0.004	0.005	0.004	0.005	0.006	0.006	0.006
652	0.001	0.004	0.004	0.004	0.005	0.005	0.005	0.005	0.005	0.006	0.006	0.006	0.007
653	0.001	0.003	0.004	0.004	0.004	0.005	0.004	0.005	0.005	0.006	0.006	0.006	0.007
654	0.001	0.003	0.003	0.004	0.004	0.005	0.004	0.005	0.005	0.006	0.006	0.006	0.007
655	0.001	0.003	0.003	0.004	0.004	0.004	0.004	0.005	0.005	0.006	0.006	0.006	0.006
656	0.001	0.003	0.003	0.004	0.004	0.004	0.004	0.005	0.005	0.006	0.006	0.006	0.006
657	0	0.003	0.003	0.004	0.004	0.004	0.004	0.005	0.005	0.005	0.006	0.006	0.006
658	0	0.003	0.003	0.003	0.004	0.004	0.004	0.005	0.004	0.005	0.005	0.005	0.006
659	0	0.003	0.003	0.003	0.004	0.004	0.004	0.004	0.004	0.005	0.005	0.005	0.006
660	0	0.003	0.003	0.003	0.004	0.004	0.003	0.004	0.004	0.005	0.005	0.005	0.005
661	0	0.003	0.003	0.003	0.003	0.004	0.003	0.004	0.004	0.005	0.005	0.005	0.005
662	0	0.002	0.003	0.003	0.003	0.003	0.003	0.004	0.004	0.004	0.005	0.004	0.005
663	0.001	0.003	0.003	0.004	0.004	0.004	0.004	0.005	0.004	0.005	0.005	0.005	0.006
664	0.001	0.003	0.003	0.004	0.004	0.004	0.004	0.004	0.004	0.005	0.005	0.005	0.005
665	0.001	0.003	0.003	0.004	0.004	0.004	0.004	0.004	0.004	0.005	0.005	0.005	0.005
666	0.001	0.003	0.003	0.003	0.004	0.004	0.003	0.004	0.004	0.005	0.005	0.005	0.005
667	0.001	0.003	0.003	0.003	0.004	0.004	0.003	0.004	0.004	0.004	0.005	0.004	0.005
668	0	0.003	0.003	0.003	0.003	0.004	0.003	0.004	0.004	0.004	0.004	0.004	0.005
669	0	0.003	0.003	0.003	0.003	0.003	0.003	0.004	0.003	0.004	0.004	0.004	0.004
670	0	0.003	0.003	0.003	0.003	0.003	0.003	0.003	0.003	0.004	0.004	0.004	0.004
671	0	0.003	0.003	0.003	0.003	0.003	0.003	0.003	0.003	0.004	0.004	0.004	0.004
672	0	0.002	0.002	0.003	0.003	0.003	0.003	0.003	0.003	0.004	0.004	0.003	0.004
673	0	0.002	0.002	0.003	0.003	0.003	0.003	0.003	0.003	0.003	0.003	0.003	0.004
674	0	0.002	0.002	0.003	0.003	0.003	0.002	0.003	0.003	0.003	0.003	0.003	0.003
675	0.001	0.003	0.003	0.003	0.004	0.004	0.003	0.004	0.003	0.004	0.004	0.004	0.004
676	0.001	0.003	0.003	0.003	0.004	0.004	0.003	0.004	0.003	0.004	0.004	0.004	0.004
677	0.001	0.003	0.003	0.003	0.003	0.003	0.003	0.003	0.003	0.004	0.004	0.004	0.004
678	0	0.003	0.003	0.003	0.003	0.003	0.003	0.003	0.003	0.003	0.003	0.003	0.004
679	0	0.003	0.003	0.003	0.003	0.003	0.003	0.003	0.003	0.003	0.003	0.003	0.003
680	0	0.002	0.002	0.003	0.003	0.003	0.002	0.003	0.003	0.003	0.003	0.003	0.003
681	0	0.002	0.002	0.003	0.003	0.003	0.002	0.003	0.003	0.003	0.003	0.003	0.003
682	0	0.002	0.002	0.002	0.003	0.003	0.002	0.002	0.002	0.003	0.003	0.003	0.003
683	0	0.002	0.002	0.002	0.003	0.003	0.002	0.002	0.002	0.003	0.003	0.003	0.003
684	0	0.002	0.002	0.002	0.002	0.002	0.002	0.002	0.002	0.003	0.003	0.002	0.003
685	0.001	0.003	0.003	0.003	0.003	0.003	0.003	0.003	0.003	0.003	0.004	0.003	0.004
686	0.001	0.003	0.003	0.003	0.003	0.003	0.003	0.003	0.003	0.003	0.003	0.003	0.003
687	0.001	0.003	0.003	0.003	0.003	0.003	0.003	0.003	0.003	0.003	0.003	0.003	0.003
688	0.001	0.003	0.003	0.003	0.003	0.003	0.003	0.003	0.003	0.003	0.003	0.003	0.003
689	0	0.002	0.003	0.003	0.003	0.003	0.002	0.003	0.003	0.003	0.003	0.003	0.003
690	0	0.002	0.002	0.002	0.003	0.003	0.002	0.003	0.002	0.003	0.003	0.003	0.003
691	0	0.002	0.002	0.002	0.003	0.003	0.002	0.002	0.002	0.003	0.003	0.003	0.003
692	0	0.002	0.002	0.002	0.003	0.003	0.002	0.002	0.002	0.003	0.002	0.002	0.002
693	0	0.002	0.002	0.002	0.002	0.003	0.002	0.002	0.002	0.002	0.002	0.002	0.002
694	0	0.002	0.002	0.002	0.002	0.002	0.002	0.002	0.002	0.002	0.002	0.002	0.002
695	0	0.002	0.002	0.002	0.002	0.002	0.002	0.002	0.002	0.002	0.002	0.002	0.002
696	0.001	0.003	0.003	0.003	0.003	0.003	0.003	0.003	0.003	0.003	0.003	0.003	0.003
697	0.001	0.003	0.002	0.003	0.003	0.003	0.002	0.003	0.002	0.003	0.003	0.003	0.003
698	0.001	0.002	0.002	0.003	0.003	0.003	0.002	0.003	0.002	0.003	0.003	0.003	0.003
699	0	0.002	0.002	0.002	0.003	0.003	0.002	0.002	0.002	0.003	0.003	0.002	0.003
700	0	0.002	0.002	0.002	0.003	0.003	0.002	0.002	0.002	0.002	0.002	0.002	0.002

## Sheet: Supplementary Figure 13-f
[cWL-PL]-μM	ΔA387 - ΔA418
0	0
1.43	0.006	B
2.86	0.012	C
4.29	0.021	D
5.71	0.027	E
8.57	0.035	F
12.86	0.043	G
18.57	0.061	H
24.29	0.072	I
38.57	0.087	J
52.86	0.096	K
75.71	0.106	L
118.57	0.115	M
204.29	0.123	N
