# Supplementary material for: Molecular basis of regio- and stereo-specificity in biosynthesis of bacterial heterodimeric diketopiperazines
Source: Nat Commun. 2020 Dec 7;11:6251. doi: 10.1038/s41467-020-20022-5 (PMC7721796; doi:10.1038/s41467-020-20022-5)
Supplement: Supplementary file 4 — Source Data [file 41467_2020_20022_MOESM4_ESM.zip › Source Data/Raw data of Supplementary Figure 13 g-h-i.xlsx]

## Sheet: Supplementary Figure 13-g
波长(nm)	RawData ...	RawData ...	RawData ...	RawData ...	RawData ...	RawData ...	RawData ...	RawData ...	RawData ...	RawData ...	RawData ...	RawData ...	RawData ...	RawData ...
300	0.063	0.058	0.057	0.056	0.056	0.058	0.059	0.06	0.063	0.066	0.071	0.079	0.092	0.093
301	0.062	0.057	0.055	0.054	0.055	0.057	0.058	0.059	0.061	0.064	0.068	0.075	0.087	0.087
302	0.06	0.055	0.054	0.052	0.053	0.055	0.055	0.056	0.058	0.06	0.064	0.07	0.08	0.08
303	0.058	0.054	0.052	0.051	0.051	0.053	0.054	0.054	0.056	0.058	0.061	0.066	0.074	0.074
304	0.057	0.052	0.051	0.05	0.05	0.052	0.052	0.053	0.054	0.056	0.058	0.062	0.069	0.069
305	0.056	0.052	0.05	0.049	0.049	0.051	0.051	0.052	0.053	0.054	0.056	0.06	0.066	0.066
306	0.055	0.051	0.05	0.048	0.049	0.05	0.051	0.052	0.053	0.053	0.055	0.058	0.063	0.064
307	0.055	0.051	0.049	0.048	0.048	0.05	0.05	0.051	0.052	0.053	0.053	0.056	0.061	0.061
308	0.054	0.05	0.049	0.048	0.048	0.049	0.05	0.051	0.052	0.052	0.052	0.055	0.059	0.06
309	0.054	0.05	0.048	0.047	0.047	0.049	0.049	0.05	0.051	0.052	0.052	0.054	0.058	0.059
310	0.053	0.049	0.048	0.047	0.047	0.049	0.049	0.05	0.051	0.051	0.051	0.054	0.057	0.058
311	0.053	0.049	0.048	0.047	0.047	0.049	0.049	0.05	0.051	0.051	0.051	0.053	0.056	0.057
312	0.053	0.049	0.048	0.047	0.047	0.049	0.049	0.05	0.051	0.051	0.051	0.053	0.056	0.057
313	0.053	0.049	0.048	0.047	0.047	0.049	0.049	0.05	0.051	0.051	0.051	0.053	0.055	0.056
314	0.053	0.049	0.048	0.047	0.047	0.049	0.049	0.05	0.051	0.051	0.05	0.052	0.055	0.056
315	0.053	0.049	0.048	0.047	0.047	0.049	0.049	0.05	0.051	0.051	0.051	0.052	0.055	0.056
316	0.053	0.049	0.048	0.047	0.047	0.049	0.049	0.05	0.051	0.051	0.051	0.052	0.055	0.056
317	0.053	0.049	0.048	0.047	0.048	0.049	0.049	0.05	0.051	0.051	0.051	0.052	0.055	0.056
318	0.053	0.05	0.048	0.048	0.048	0.049	0.05	0.05	0.051	0.051	0.051	0.053	0.055	0.056
319	0.054	0.05	0.049	0.048	0.048	0.05	0.05	0.051	0.052	0.052	0.051	0.053	0.055	0.056
320	0.054	0.05	0.049	0.048	0.048	0.05	0.05	0.051	0.052	0.052	0.051	0.053	0.055	0.056
321	0.055	0.051	0.049	0.048	0.049	0.05	0.05	0.051	0.052	0.052	0.052	0.053	0.056	0.056
322	0.055	0.051	0.049	0.048	0.049	0.05	0.051	0.051	0.052	0.052	0.052	0.053	0.056	0.056
323	0.056	0.052	0.05	0.049	0.05	0.051	0.051	0.052	0.053	0.053	0.052	0.054	0.056	0.057
324	0.057	0.053	0.051	0.05	0.051	0.052	0.052	0.053	0.054	0.054	0.053	0.055	0.057	0.058
325	0.058	0.054	0.053	0.052	0.052	0.054	0.053	0.054	0.055	0.055	0.054	0.056	0.058	0.059
326	0.059	0.055	0.053	0.052	0.053	0.054	0.053	0.054	0.055	0.055	0.055	0.056	0.058	0.059
327	0.059	0.055	0.054	0.052	0.053	0.054	0.054	0.055	0.056	0.055	0.055	0.056	0.058	0.059
328	0.06	0.056	0.054	0.053	0.054	0.055	0.054	0.055	0.056	0.056	0.055	0.057	0.059	0.059
329	0.061	0.057	0.055	0.054	0.054	0.055	0.055	0.056	0.056	0.056	0.056	0.057	0.059	0.06
330	0.062	0.057	0.056	0.054	0.055	0.056	0.055	0.056	0.057	0.057	0.056	0.057	0.059	0.06
331	0.062	0.058	0.056	0.055	0.055	0.057	0.056	0.057	0.057	0.057	0.057	0.058	0.06	0.061
332	0.063	0.059	0.057	0.056	0.056	0.057	0.056	0.057	0.058	0.058	0.057	0.058	0.06	0.061
333	0.064	0.059	0.058	0.056	0.057	0.058	0.057	0.058	0.058	0.058	0.058	0.059	0.061	0.062
334	0.065	0.06	0.058	0.057	0.057	0.058	0.058	0.058	0.059	0.059	0.058	0.059	0.061	0.062
335	0.061	0.061	0.059	0.058	0.058	0.059	0.058	0.059	0.059	0.059	0.059	0.059	0.061	0.062
336	0.062	0.062	0.06	0.058	0.058	0.059	0.059	0.06	0.06	0.06	0.059	0.06	0.062	0.063
337	0.062	0.062	0.06	0.059	0.059	0.06	0.059	0.06	0.061	0.06	0.06	0.061	0.062	0.063
338	0.063	0.063	0.061	0.059	0.06	0.061	0.06	0.061	0.061	0.061	0.06	0.061	0.063	0.064
339	0.064	0.064	0.062	0.06	0.061	0.061	0.061	0.061	0.062	0.061	0.061	0.062	0.064	0.065
340	0.064	0.064	0.063	0.061	0.061	0.062	0.061	0.062	0.063	0.062	0.062	0.063	0.064	0.065
341	0.065	0.065	0.063	0.062	0.062	0.063	0.062	0.063	0.063	0.063	0.062	0.063	0.065	0.066
342	0.065	0.065	0.064	0.062	0.062	0.063	0.063	0.063	0.064	0.063	0.063	0.064	0.065	0.066
343	0.066	0.066	0.064	0.063	0.063	0.064	0.063	0.064	0.065	0.064	0.063	0.064	0.066	0.067
344	0.067	0.067	0.065	0.064	0.064	0.065	0.064	0.065	0.065	0.065	0.064	0.065	0.067	0.068
345	0.067	0.067	0.066	0.064	0.065	0.066	0.065	0.066	0.066	0.066	0.065	0.066	0.068	0.069
346	0.068	0.068	0.066	0.065	0.065	0.066	0.066	0.066	0.067	0.066	0.066	0.067	0.068	0.069
347	0.068	0.068	0.067	0.066	0.066	0.067	0.066	0.067	0.067	0.067	0.066	0.067	0.069	0.07
348	0.069	0.069	0.067	0.066	0.067	0.068	0.067	0.068	0.068	0.068	0.067	0.068	0.069	0.071
349	0.069	0.069	0.068	0.067	0.067	0.068	0.068	0.068	0.069	0.068	0.068	0.069	0.07	0.071
350	0.07	0.07	0.068	0.068	0.068	0.069	0.068	0.069	0.07	0.069	0.069	0.07	0.071	0.072
351	0.07	0.07	0.069	0.068	0.069	0.07	0.069	0.07	0.07	0.07	0.07	0.071	0.072	0.073
352	0.07	0.07	0.07	0.069	0.069	0.07	0.07	0.071	0.071	0.071	0.071	0.071	0.073	0.074
353	0.071	0.071	0.07	0.069	0.07	0.071	0.07	0.071	0.072	0.072	0.071	0.072	0.074	0.075
354	0.071	0.071	0.07	0.07	0.07	0.072	0.071	0.072	0.072	0.072	0.072	0.073	0.075	0.076
355	0.071	0.071	0.071	0.07	0.071	0.072	0.072	0.073	0.073	0.073	0.073	0.074	0.075	0.076
356	0.071	0.071	0.071	0.071	0.072	0.073	0.073	0.074	0.074	0.074	0.074	0.075	0.076	0.077
357	0.071	0.071	0.071	0.071	0.072	0.074	0.073	0.074	0.075	0.075	0.075	0.076	0.077	0.078
358	0.071	0.071	0.071	0.071	0.073	0.074	0.074	0.075	0.075	0.076	0.076	0.077	0.078	0.079
359	0.071	0.071	0.072	0.072	0.073	0.075	0.074	0.076	0.076	0.076	0.076	0.077	0.079	0.08
360	0.074	0.071	0.072	0.072	0.073	0.075	0.075	0.076	0.077	0.077	0.077	0.078	0.08	0.081
361	0.073	0.071	0.072	0.072	0.074	0.076	0.076	0.077	0.077	0.078	0.078	0.079	0.081	0.082
362	0.073	0.07	0.072	0.073	0.074	0.076	0.076	0.077	0.078	0.079	0.079	0.08	0.081	0.082
363	0.072	0.07	0.072	0.073	0.075	0.077	0.077	0.078	0.079	0.079	0.08	0.081	0.082	0.083
364	0.072	0.07	0.072	0.073	0.075	0.077	0.077	0.079	0.079	0.08	0.081	0.082	0.083	0.084
365	0.071	0.07	0.072	0.074	0.075	0.078	0.078	0.079	0.08	0.081	0.081	0.083	0.084	0.085
366	0.071	0.07	0.072	0.074	0.076	0.078	0.079	0.08	0.081	0.082	0.082	0.083	0.085	0.086
367	0.07	0.07	0.072	0.075	0.076	0.079	0.079	0.081	0.081	0.083	0.083	0.084	0.086	0.087
368	0.07	0.069	0.072	0.075	0.077	0.079	0.08	0.081	0.082	0.083	0.084	0.085	0.087	0.088
369	0.07	0.069	0.073	0.075	0.077	0.08	0.08	0.082	0.083	0.084	0.085	0.086	0.087	0.089
370	0.069	0.069	0.073	0.075	0.077	0.08	0.081	0.082	0.083	0.085	0.085	0.087	0.088	0.089
371	0.069	0.069	0.073	0.076	0.078	0.08	0.081	0.083	0.084	0.085	0.086	0.087	0.089	0.09
372	0.069	0.069	0.073	0.076	0.078	0.081	0.082	0.084	0.085	0.086	0.087	0.089	0.09	0.091
373	0.069	0.07	0.074	0.077	0.079	0.082	0.083	0.085	0.086	0.087	0.088	0.09	0.091	0.092
374	0.069	0.07	0.074	0.077	0.08	0.083	0.084	0.086	0.087	0.089	0.09	0.091	0.092	0.094
375	0.069	0.07	0.075	0.078	0.081	0.084	0.085	0.087	0.087	0.09	0.091	0.092	0.093	0.095
376	0.069	0.071	0.075	0.078	0.082	0.085	0.085	0.087	0.088	0.09	0.091	0.093	0.094	0.095
377	0.07	0.071	0.076	0.079	0.082	0.085	0.086	0.088	0.089	0.091	0.092	0.094	0.095	0.097
378	0.07	0.071	0.076	0.08	0.083	0.086	0.087	0.089	0.09	0.092	0.093	0.095	0.096	0.097
379	0.07	0.072	0.077	0.08	0.083	0.087	0.087	0.09	0.09	0.093	0.094	0.095	0.097	0.098
380	0.071	0.072	0.077	0.081	0.084	0.087	0.088	0.09	0.091	0.094	0.095	0.096	0.098	0.099
381	0.072	0.073	0.078	0.081	0.085	0.088	0.089	0.091	0.092	0.094	0.095	0.097	0.098	0.099
382	0.072	0.073	0.078	0.082	0.085	0.089	0.089	0.092	0.092	0.095	0.096	0.097	0.099	0.1
383	0.073	0.074	0.079	0.083	0.086	0.09	0.09	0.092	0.093	0.096	0.097	0.098	0.1	0.101
384	0.074	0.075	0.08	0.084	0.087	0.09	0.091	0.093	0.094	0.096	0.097	0.099	0.1	0.102
385	0.076	0.076	0.081	0.085	0.088	0.091	0.091	0.094	0.095	0.097	0.098	0.1	0.101	0.102
386	0.077	0.077	0.082	0.085	0.088	0.092	0.092	0.094	0.095	0.097	0.099	0.1	0.101	0.103
387	0.078	0.078	0.083	0.086	0.089	0.092	0.093	0.095	0.096	0.098	0.099	0.1	0.102	0.103
388	0.08	0.079	0.084	0.087	0.09	0.093	0.093	0.096	0.096	0.099	0.1	0.101	0.102	0.103
389	0.082	0.08	0.085	0.088	0.091	0.094	0.094	0.096	0.097	0.099	0.1	0.101	0.102	0.104
390	0.083	0.082	0.086	0.089	0.091	0.094	0.094	0.097	0.097	0.099	0.1	0.101	0.103	0.104
391	0.085	0.083	0.087	0.09	0.092	0.095	0.095	0.097	0.098	0.1	0.1	0.102	0.103	0.104
392	0.087	0.085	0.088	0.091	0.093	0.096	0.096	0.098	0.098	0.1	0.101	0.102	0.103	0.104
393	0.089	0.086	0.089	0.092	0.094	0.096	0.096	0.098	0.099	0.1	0.101	0.102	0.103	0.104
394	0.091	0.088	0.09	0.093	0.094	0.097	0.097	0.099	0.099	0.1	0.101	0.102	0.103	0.104
395	0.094	0.089	0.092	0.094	0.095	0.098	0.097	0.099	0.099	0.101	0.101	0.102	0.103	0.104
396	0.096	0.091	0.093	0.095	0.096	0.098	0.098	0.099	0.099	0.101	0.101	0.102	0.103	0.104
397	0.098	0.093	0.094	0.096	0.097	0.099	0.098	0.1	0.1	0.101	0.101	0.102	0.103	0.104
398	0.101	0.095	0.096	0.097	0.098	0.1	0.099	0.1	0.1	0.101	0.101	0.102	0.103	0.104
399	0.104	0.097	0.098	0.098	0.099	0.1	0.1	0.101	0.1	0.101	0.101	0.102	0.103	0.104
400	0.108	0.1	0.099	0.099	0.1	0.101	0.1	0.101	0.101	0.101	0.101	0.102	0.103	0.104
401	0.111	0.102	0.101	0.101	0.101	0.102	0.101	0.102	0.101	0.101	0.101	0.102	0.102	0.104
402	0.115	0.105	0.103	0.102	0.102	0.103	0.102	0.103	0.102	0.102	0.101	0.102	0.102	0.104
403	0.119	0.108	0.106	0.104	0.104	0.104	0.103	0.103	0.102	0.102	0.101	0.102	0.102	0.104
404	0.124	0.111	0.108	0.106	0.105	0.105	0.104	0.104	0.103	0.102	0.102	0.102	0.102	0.104
405	0.129	0.115	0.111	0.108	0.107	0.107	0.105	0.105	0.104	0.103	0.102	0.102	0.102	0.103
406	0.134	0.119	0.114	0.11	0.108	0.108	0.106	0.106	0.105	0.103	0.102	0.102	0.102	0.104
407	0.139	0.122	0.117	0.113	0.11	0.11	0.108	0.107	0.105	0.104	0.102	0.102	0.102	0.103
408	0.144	0.126	0.12	0.115	0.112	0.111	0.109	0.108	0.106	0.104	0.102	0.102	0.102	0.103
409	0.149	0.13	0.123	0.117	0.114	0.113	0.11	0.109	0.107	0.104	0.102	0.102	0.102	0.103
410	0.154	0.134	0.126	0.12	0.116	0.114	0.111	0.11	0.108	0.105	0.102	0.102	0.102	0.103
411	0.159	0.138	0.129	0.122	0.118	0.116	0.113	0.111	0.108	0.105	0.102	0.102	0.102	0.103
412	0.164	0.142	0.132	0.125	0.12	0.117	0.114	0.112	0.109	0.105	0.102	0.102	0.101	0.102
413	0.168	0.146	0.135	0.127	0.121	0.119	0.115	0.112	0.109	0.105	0.102	0.101	0.101	0.102
414	0.172	0.149	0.137	0.129	0.123	0.12	0.116	0.113	0.11	0.105	0.102	0.101	0.1	0.101
415	0.174	0.152	0.14	0.13	0.124	0.121	0.117	0.113	0.11	0.105	0.101	0.1	0.1	0.101
416	0.176	0.154	0.142	0.132	0.125	0.122	0.117	0.114	0.11	0.105	0.101	0.1	0.099	0.1
417	0.177	0.156	0.143	0.133	0.126	0.122	0.118	0.114	0.11	0.104	0.1	0.099	0.098	0.099
418	0.177	0.156	0.143	0.133	0.126	0.122	0.117	0.113	0.109	0.103	0.099	0.098	0.097	0.098
419	0.175	0.156	0.143	0.133	0.125	0.121	0.116	0.112	0.108	0.102	0.098	0.096	0.095	0.096
420	0.172	0.155	0.142	0.131	0.124	0.12	0.115	0.111	0.106	0.1	0.096	0.094	0.093	0.094
421	0.168	0.152	0.14	0.13	0.122	0.118	0.113	0.109	0.104	0.098	0.093	0.092	0.091	0.092
422	0.163	0.149	0.137	0.127	0.12	0.115	0.11	0.106	0.102	0.096	0.091	0.09	0.088	0.089
423	0.158	0.145	0.134	0.124	0.116	0.112	0.108	0.103	0.099	0.093	0.088	0.087	0.086	0.087
424	0.151	0.14	0.13	0.12	0.113	0.109	0.104	0.1	0.096	0.09	0.086	0.084	0.083	0.084
425	0.145	0.135	0.125	0.116	0.109	0.105	0.101	0.097	0.093	0.087	0.083	0.081	0.08	0.081
426	0.137	0.129	0.12	0.111	0.105	0.101	0.097	0.093	0.09	0.084	0.08	0.078	0.077	0.078
427	0.13	0.123	0.114	0.106	0.1	0.097	0.093	0.089	0.086	0.081	0.077	0.076	0.074	0.076
428	0.123	0.117	0.109	0.101	0.096	0.093	0.089	0.086	0.083	0.078	0.074	0.073	0.072	0.073
429	0.116	0.111	0.103	0.096	0.091	0.089	0.085	0.082	0.079	0.074	0.071	0.07	0.069	0.07
430	0.109	0.105	0.098	0.092	0.087	0.085	0.081	0.079	0.076	0.072	0.068	0.068	0.067	0.068
431	0.103	0.099	0.093	0.087	0.083	0.081	0.078	0.076	0.073	0.069	0.066	0.065	0.064	0.066
432	0.098	0.094	0.088	0.083	0.079	0.077	0.074	0.072	0.07	0.066	0.063	0.063	0.062	0.064
433	0.092	0.089	0.084	0.079	0.075	0.074	0.071	0.07	0.067	0.064	0.061	0.061	0.06	0.062
434	0.087	0.084	0.08	0.075	0.072	0.07	0.068	0.067	0.065	0.062	0.059	0.059	0.059	0.06
435	0.083	0.08	0.076	0.071	0.069	0.067	0.066	0.064	0.062	0.06	0.057	0.057	0.057	0.058
436	0.079	0.076	0.072	0.068	0.066	0.065	0.063	0.062	0.06	0.058	0.056	0.056	0.055	0.056
437	0.075	0.072	0.069	0.065	0.063	0.062	0.061	0.06	0.058	0.056	0.054	0.054	0.054	0.055
438	0.071	0.069	0.066	0.062	0.06	0.06	0.058	0.057	0.056	0.054	0.052	0.052	0.052	0.053
439	0.068	0.066	0.063	0.06	0.058	0.058	0.056	0.055	0.054	0.053	0.051	0.051	0.051	0.052
440	0.065	0.063	0.06	0.057	0.056	0.055	0.054	0.054	0.053	0.051	0.049	0.05	0.05	0.051
441	0.063	0.06	0.058	0.055	0.054	0.054	0.053	0.052	0.051	0.05	0.048	0.049	0.049	0.05
442	0.06	0.058	0.056	0.053	0.052	0.052	0.051	0.051	0.05	0.048	0.047	0.047	0.047	0.049
443	0.058	0.056	0.054	0.051	0.05	0.05	0.05	0.049	0.049	0.047	0.046	0.046	0.046	0.048
444	0.056	0.054	0.052	0.05	0.049	0.049	0.048	0.048	0.047	0.046	0.045	0.045	0.045	0.047
445	0.054	0.052	0.05	0.048	0.047	0.048	0.047	0.047	0.046	0.045	0.044	0.044	0.045	0.046
446	0.052	0.05	0.048	0.047	0.046	0.046	0.046	0.046	0.045	0.044	0.043	0.044	0.044	0.045
447	0.051	0.049	0.047	0.046	0.045	0.045	0.045	0.045	0.044	0.043	0.042	0.043	0.043	0.044
448	0.05	0.047	0.046	0.044	0.044	0.044	0.044	0.044	0.043	0.043	0.042	0.042	0.042	0.044
449	0.048	0.046	0.045	0.044	0.043	0.043	0.043	0.043	0.043	0.042	0.041	0.042	0.042	0.043
450	0.047	0.045	0.044	0.043	0.042	0.043	0.042	0.042	0.042	0.041	0.04	0.041	0.041	0.042
451	0.046	0.044	0.043	0.042	0.041	0.042	0.042	0.042	0.041	0.041	0.04	0.04	0.041	0.042
452	0.045	0.043	0.042	0.041	0.04	0.041	0.041	0.041	0.041	0.04	0.039	0.04	0.04	0.041
453	0.044	0.042	0.041	0.04	0.04	0.04	0.04	0.04	0.04	0.04	0.039	0.039	0.04	0.041
454	0.043	0.041	0.04	0.039	0.039	0.04	0.04	0.04	0.04	0.039	0.038	0.039	0.039	0.04
455	0.042	0.04	0.04	0.039	0.038	0.039	0.039	0.039	0.039	0.039	0.038	0.038	0.039	0.04
456	0.042	0.04	0.039	0.038	0.038	0.039	0.039	0.039	0.039	0.038	0.037	0.038	0.038	0.04
457	0.041	0.039	0.038	0.038	0.037	0.038	0.038	0.038	0.038	0.038	0.037	0.038	0.038	0.039
458	0.04	0.038	0.038	0.037	0.037	0.038	0.038	0.038	0.038	0.038	0.037	0.037	0.038	0.039
459	0.039	0.038	0.037	0.037	0.036	0.037	0.037	0.038	0.038	0.037	0.036	0.037	0.037	0.039
460	0.039	0.037	0.037	0.036	0.036	0.037	0.037	0.037	0.037	0.037	0.036	0.037	0.037	0.038
461	0.038	0.037	0.036	0.036	0.035	0.037	0.036	0.037	0.037	0.037	0.036	0.036	0.037	0.038
462	0.037	0.036	0.036	0.035	0.035	0.036	0.036	0.037	0.036	0.036	0.035	0.036	0.037	0.038
463	0.037	0.036	0.035	0.035	0.035	0.036	0.036	0.036	0.036	0.036	0.035	0.036	0.036	0.037
464	0.036	0.035	0.035	0.035	0.034	0.035	0.035	0.036	0.036	0.036	0.035	0.036	0.036	0.037
465	0.036	0.035	0.035	0.034	0.034	0.035	0.035	0.036	0.035	0.035	0.035	0.035	0.036	0.037
466	0.035	0.034	0.034	0.034	0.034	0.035	0.034	0.035	0.035	0.035	0.034	0.035	0.035	0.037
467	0.035	0.034	0.034	0.034	0.033	0.035	0.034	0.035	0.035	0.035	0.034	0.035	0.035	0.036
468	0.035	0.033	0.033	0.033	0.033	0.034	0.034	0.035	0.035	0.035	0.034	0.035	0.035	0.036
469	0.034	0.033	0.033	0.033	0.033	0.034	0.034	0.034	0.034	0.034	0.034	0.034	0.035	0.036
470	0.034	0.033	0.033	0.032	0.032	0.033	0.033	0.034	0.034	0.034	0.033	0.034	0.034	0.035
471	0.033	0.032	0.032	0.032	0.032	0.033	0.033	0.034	0.034	0.034	0.033	0.034	0.034	0.035
472	0.033	0.032	0.032	0.032	0.032	0.033	0.033	0.034	0.033	0.033	0.033	0.034	0.034	0.035
473	0.033	0.032	0.032	0.031	0.031	0.033	0.032	0.033	0.033	0.033	0.033	0.033	0.034	0.035
474	0.032	0.031	0.031	0.031	0.031	0.032	0.032	0.033	0.033	0.033	0.032	0.033	0.033	0.035
475	0.032	0.031	0.031	0.031	0.031	0.032	0.032	0.033	0.033	0.033	0.032	0.033	0.033	0.034
476	0.032	0.031	0.031	0.031	0.031	0.032	0.032	0.033	0.033	0.033	0.032	0.033	0.033	0.034
477	0.031	0.031	0.031	0.031	0.03	0.032	0.031	0.032	0.032	0.032	0.032	0.032	0.033	0.034
478	0.031	0.03	0.031	0.03	0.03	0.031	0.031	0.032	0.032	0.032	0.032	0.032	0.033	0.034
479	0.031	0.03	0.03	0.03	0.03	0.031	0.031	0.032	0.032	0.032	0.031	0.032	0.033	0.034
480	0.031	0.03	0.03	0.03	0.03	0.031	0.031	0.032	0.032	0.032	0.031	0.032	0.032	0.033
481	0.031	0.03	0.03	0.03	0.03	0.031	0.031	0.032	0.032	0.032	0.031	0.032	0.032	0.033
482	0.03	0.029	0.03	0.03	0.03	0.031	0.031	0.032	0.032	0.032	0.031	0.032	0.032	0.033
483	0.03	0.029	0.03	0.03	0.029	0.031	0.031	0.031	0.031	0.031	0.031	0.032	0.032	0.033
484	0.03	0.029	0.03	0.03	0.029	0.03	0.031	0.031	0.031	0.031	0.031	0.031	0.032	0.033
485	0.03	0.029	0.029	0.03	0.029	0.03	0.031	0.031	0.031	0.031	0.031	0.031	0.032	0.033
486	0.03	0.029	0.029	0.029	0.029	0.03	0.03	0.031	0.031	0.031	0.031	0.031	0.032	0.033
487	0.03	0.029	0.029	0.029	0.029	0.03	0.03	0.031	0.031	0.031	0.031	0.031	0.032	0.033
488	0.03	0.029	0.029	0.029	0.029	0.03	0.03	0.031	0.031	0.031	0.031	0.031	0.032	0.033
489	0.029	0.028	0.029	0.029	0.029	0.03	0.03	0.031	0.031	0.031	0.031	0.031	0.032	0.033
490	0.029	0.028	0.029	0.029	0.029	0.03	0.03	0.031	0.031	0.031	0.031	0.031	0.032	0.033
491	0.029	0.028	0.029	0.029	0.029	0.03	0.03	0.031	0.031	0.031	0.031	0.031	0.032	0.033
492	0.029	0.028	0.029	0.029	0.029	0.03	0.03	0.031	0.031	0.031	0.031	0.031	0.032	0.033
493	0.029	0.028	0.029	0.029	0.029	0.03	0.03	0.031	0.031	0.031	0.03	0.031	0.032	0.033
494	0.029	0.028	0.029	0.029	0.029	0.03	0.03	0.031	0.031	0.031	0.03	0.031	0.031	0.033
495	0.029	0.028	0.029	0.029	0.028	0.03	0.03	0.031	0.031	0.031	0.03	0.031	0.031	0.032
496	0.029	0.028	0.028	0.029	0.028	0.03	0.03	0.031	0.031	0.031	0.03	0.031	0.031	0.032
497	0.029	0.028	0.028	0.029	0.028	0.03	0.03	0.031	0.031	0.031	0.03	0.031	0.031	0.032
498	0.029	0.028	0.028	0.029	0.028	0.03	0.03	0.031	0.031	0.031	0.03	0.031	0.031	0.032
499	0.029	0.028	0.028	0.029	0.028	0.03	0.03	0.031	0.031	0.031	0.03	0.031	0.031	0.032
500	0.028	0.028	0.028	0.029	0.028	0.03	0.03	0.03	0.031	0.031	0.03	0.031	0.031	0.032
501	0.028	0.028	0.028	0.029	0.028	0.03	0.03	0.031	0.031	0.031	0.03	0.031	0.031	0.032
502	0.028	0.027	0.028	0.029	0.028	0.029	0.03	0.03	0.031	0.03	0.03	0.031	0.031	0.032
503	0.028	0.027	0.028	0.029	0.028	0.029	0.03	0.03	0.031	0.031	0.03	0.031	0.031	0.032
504	0.028	0.027	0.028	0.029	0.028	0.029	0.03	0.03	0.03	0.03	0.03	0.031	0.031	0.032
505	0.028	0.027	0.028	0.028	0.028	0.029	0.03	0.03	0.03	0.03	0.03	0.031	0.031	0.032
506	0.028	0.027	0.028	0.028	0.028	0.029	0.03	0.03	0.03	0.03	0.03	0.031	0.031	0.032
507	0.028	0.027	0.028	0.028	0.028	0.029	0.03	0.03	0.03	0.03	0.03	0.031	0.031	0.032
508	0.028	0.027	0.028	0.029	0.028	0.029	0.03	0.03	0.03	0.03	0.03	0.031	0.031	0.032
509	0.028	0.027	0.028	0.028	0.028	0.029	0.03	0.03	0.03	0.03	0.03	0.03	0.031	0.032
510	0.028	0.027	0.028	0.028	0.028	0.029	0.03	0.03	0.03	0.03	0.03	0.03	0.031	0.032
511	0.028	0.027	0.028	0.028	0.028	0.029	0.03	0.03	0.03	0.03	0.03	0.03	0.031	0.032
512	0.028	0.027	0.028	0.028	0.028	0.029	0.03	0.03	0.03	0.03	0.03	0.03	0.031	0.032
513	0.028	0.028	0.028	0.029	0.028	0.029	0.03	0.03	0.03	0.03	0.03	0.03	0.031	0.032
514	0.029	0.028	0.028	0.029	0.028	0.029	0.03	0.03	0.03	0.03	0.03	0.03	0.031	0.032
515	0.029	0.028	0.028	0.029	0.028	0.029	0.03	0.03	0.03	0.03	0.03	0.03	0.031	0.032
516	0.029	0.028	0.028	0.029	0.028	0.029	0.03	0.03	0.03	0.03	0.03	0.03	0.031	0.032
517	0.029	0.028	0.028	0.029	0.028	0.029	0.03	0.03	0.03	0.03	0.03	0.03	0.031	0.031
518	0.029	0.028	0.028	0.029	0.028	0.029	0.03	0.03	0.03	0.03	0.03	0.03	0.03	0.031
519	0.029	0.028	0.028	0.029	0.028	0.029	0.03	0.03	0.03	0.03	0.03	0.03	0.03	0.031
520	0.029	0.028	0.029	0.029	0.028	0.029	0.03	0.03	0.03	0.03	0.029	0.03	0.03	0.031
521	0.03	0.028	0.029	0.029	0.028	0.029	0.029	0.03	0.03	0.03	0.029	0.03	0.03	0.031
522	0.03	0.028	0.029	0.029	0.028	0.029	0.029	0.03	0.03	0.03	0.029	0.03	0.03	0.031
523	0.03	0.028	0.029	0.029	0.028	0.029	0.029	0.03	0.03	0.029	0.029	0.03	0.03	0.031
524	0.03	0.029	0.029	0.029	0.028	0.029	0.029	0.03	0.03	0.029	0.029	0.03	0.03	0.031
525	0.03	0.029	0.029	0.029	0.028	0.029	0.029	0.03	0.029	0.029	0.029	0.029	0.03	0.031
526	0.031	0.029	0.029	0.029	0.028	0.029	0.029	0.03	0.029	0.029	0.029	0.029	0.03	0.031
527	0.031	0.029	0.029	0.029	0.028	0.029	0.029	0.03	0.029	0.029	0.029	0.029	0.029	0.03
528	0.031	0.029	0.029	0.029	0.028	0.029	0.029	0.03	0.029	0.029	0.029	0.029	0.029	0.03
529	0.031	0.029	0.029	0.029	0.028	0.029	0.029	0.03	0.029	0.029	0.029	0.029	0.029	0.03
530	0.031	0.029	0.029	0.029	0.028	0.029	0.029	0.03	0.029	0.029	0.028	0.029	0.029	0.03
531	0.031	0.029	0.029	0.029	0.028	0.029	0.029	0.029	0.029	0.029	0.028	0.029	0.029	0.03
532	0.031	0.029	0.029	0.029	0.028	0.029	0.029	0.029	0.029	0.029	0.028	0.029	0.029	0.03
533	0.031	0.029	0.029	0.029	0.028	0.029	0.029	0.029	0.029	0.028	0.028	0.028	0.029	0.029
534	0.031	0.029	0.029	0.029	0.028	0.028	0.029	0.029	0.029	0.028	0.028	0.028	0.028	0.029
535	0.031	0.029	0.029	0.029	0.028	0.028	0.029	0.029	0.029	0.028	0.028	0.028	0.028	0.029
536	0.031	0.029	0.029	0.028	0.027	0.028	0.028	0.029	0.028	0.028	0.027	0.028	0.028	0.029
537	0.03	0.028	0.028	0.028	0.027	0.028	0.028	0.028	0.028	0.027	0.027	0.027	0.028	0.028
538	0.03	0.028	0.028	0.028	0.027	0.027	0.027	0.028	0.027	0.027	0.027	0.027	0.027	0.028
539	0.03	0.028	0.028	0.027	0.027	0.027	0.027	0.028	0.027	0.027	0.026	0.027	0.027	0.028
540	0.03	0.028	0.028	0.027	0.027	0.027	0.027	0.027	0.027	0.027	0.026	0.027	0.027	0.028
541	0.029	0.028	0.027	0.027	0.026	0.027	0.027	0.027	0.027	0.027	0.026	0.026	0.027	0.027
542	0.029	0.027	0.027	0.027	0.026	0.027	0.027	0.027	0.027	0.026	0.026	0.026	0.026	0.027
543	0.029	0.027	0.027	0.027	0.026	0.026	0.027	0.027	0.026	0.026	0.026	0.026	0.026	0.027
544	0.028	0.027	0.027	0.026	0.026	0.026	0.026	0.027	0.026	0.026	0.026	0.026	0.026	0.027
545	0.028	0.026	0.026	0.026	0.025	0.026	0.026	0.026	0.026	0.026	0.025	0.026	0.026	0.027
546	0.028	0.026	0.026	0.026	0.025	0.026	0.026	0.026	0.026	0.025	0.025	0.025	0.025	0.026
547	0.027	0.026	0.026	0.026	0.025	0.025	0.026	0.026	0.025	0.025	0.025	0.025	0.025	0.026
548	0.027	0.025	0.026	0.025	0.025	0.025	0.025	0.026	0.025	0.025	0.024	0.025	0.025	0.026
549	0.027	0.025	0.025	0.025	0.024	0.025	0.025	0.025	0.025	0.025	0.024	0.024	0.025	0.026
550	0.027	0.025	0.025	0.025	0.024	0.024	0.025	0.025	0.025	0.024	0.024	0.024	0.024	0.025
551	0.026	0.025	0.025	0.024	0.024	0.024	0.024	0.025	0.024	0.024	0.024	0.024	0.024	0.025
552	0.026	0.024	0.024	0.024	0.023	0.024	0.024	0.024	0.024	0.024	0.023	0.024	0.024	0.025
553	0.026	0.024	0.024	0.024	0.023	0.024	0.024	0.024	0.024	0.024	0.023	0.023	0.023	0.024
554	0.026	0.024	0.024	0.024	0.023	0.024	0.024	0.024	0.024	0.023	0.023	0.023	0.023	0.024
555	0.026	0.024	0.024	0.024	0.023	0.023	0.024	0.024	0.023	0.023	0.023	0.023	0.023	0.024
556	0.026	0.024	0.024	0.023	0.023	0.023	0.023	0.024	0.023	0.023	0.023	0.023	0.023	0.024
557	0.026	0.024	0.024	0.023	0.023	0.023	0.023	0.023	0.023	0.023	0.022	0.023	0.023	0.024
558	0.026	0.024	0.024	0.023	0.022	0.023	0.023	0.023	0.023	0.023	0.022	0.022	0.023	0.023
559	0.026	0.024	0.024	0.023	0.022	0.023	0.023	0.023	0.023	0.022	0.022	0.022	0.022	0.023
560	0.026	0.024	0.023	0.023	0.022	0.023	0.023	0.023	0.022	0.022	0.022	0.022	0.022	0.023
561	0.026	0.024	0.023	0.023	0.022	0.022	0.022	0.023	0.022	0.022	0.021	0.022	0.022	0.023
562	0.026	0.024	0.023	0.023	0.022	0.022	0.022	0.023	0.022	0.022	0.021	0.022	0.022	0.022
563	0.026	0.024	0.023	0.023	0.022	0.022	0.022	0.022	0.022	0.022	0.021	0.021	0.021	0.022
564	0.026	0.024	0.023	0.022	0.022	0.022	0.022	0.022	0.022	0.021	0.021	0.021	0.021	0.022
565	0.026	0.024	0.023	0.022	0.022	0.022	0.022	0.022	0.021	0.021	0.02	0.021	0.021	0.022
566	0.026	0.024	0.023	0.022	0.021	0.022	0.022	0.022	0.021	0.021	0.02	0.021	0.02	0.021
567	0.026	0.024	0.023	0.022	0.021	0.022	0.021	0.022	0.021	0.021	0.02	0.02	0.02	0.021
568	0.026	0.024	0.023	0.022	0.021	0.021	0.021	0.021	0.021	0.02	0.02	0.02	0.02	0.021
569	0.026	0.023	0.023	0.022	0.021	0.021	0.021	0.021	0.021	0.02	0.02	0.02	0.02	0.021
570	0.026	0.023	0.023	0.022	0.021	0.021	0.021	0.021	0.021	0.02	0.02	0.02	0.02	0.02
571	0.026	0.023	0.022	0.022	0.021	0.021	0.021	0.021	0.02	0.02	0.019	0.019	0.019	0.02
572	0.025	0.023	0.022	0.021	0.02	0.021	0.02	0.021	0.02	0.02	0.019	0.019	0.019	0.02
573	0.025	0.023	0.022	0.021	0.02	0.02	0.02	0.02	0.02	0.019	0.019	0.019	0.019	0.02
574	0.025	0.022	0.022	0.021	0.02	0.02	0.02	0.02	0.02	0.019	0.019	0.019	0.019	0.02
575	0.024	0.022	0.021	0.021	0.02	0.02	0.02	0.02	0.019	0.019	0.018	0.018	0.018	0.019
576	0.024	0.022	0.021	0.02	0.019	0.02	0.02	0.02	0.019	0.019	0.018	0.018	0.018	0.019
577	0.023	0.021	0.021	0.02	0.019	0.019	0.019	0.019	0.019	0.018	0.018	0.018	0.018	0.019
578	0.022	0.021	0.02	0.02	0.019	0.019	0.019	0.019	0.019	0.018	0.018	0.018	0.018	0.019
579	0.022	0.02	0.02	0.019	0.019	0.019	0.019	0.019	0.018	0.018	0.017	0.018	0.017	0.018
580	0.021	0.02	0.02	0.019	0.018	0.019	0.018	0.019	0.018	0.018	0.017	0.017	0.017	0.018
581	0.02	0.019	0.019	0.019	0.018	0.018	0.018	0.018	0.018	0.017	0.017	0.017	0.017	0.018
582	0.02	0.019	0.019	0.018	0.017	0.018	0.018	0.018	0.018	0.017	0.017	0.017	0.017	0.018
583	0.019	0.018	0.018	0.018	0.017	0.017	0.017	0.018	0.017	0.017	0.016	0.017	0.017	0.018
584	0.018	0.018	0.018	0.017	0.017	0.017	0.017	0.017	0.017	0.017	0.016	0.016	0.016	0.017
585	0.018	0.017	0.017	0.017	0.016	0.017	0.017	0.017	0.017	0.016	0.016	0.016	0.016	0.017
586	0.017	0.017	0.017	0.017	0.016	0.016	0.016	0.017	0.016	0.016	0.016	0.016	0.016	0.017
587	0.017	0.016	0.016	0.016	0.015	0.016	0.016	0.016	0.016	0.016	0.015	0.016	0.016	0.017
588	0.016	0.016	0.016	0.016	0.015	0.016	0.016	0.016	0.016	0.016	0.015	0.015	0.015	0.016
589	0.016	0.015	0.015	0.015	0.015	0.015	0.015	0.016	0.016	0.015	0.015	0.015	0.015	0.016
590	0.015	0.015	0.015	0.015	0.014	0.015	0.015	0.015	0.015	0.015	0.015	0.015	0.015	0.016
591	0.015	0.014	0.015	0.015	0.014	0.015	0.015	0.015	0.015	0.015	0.015	0.015	0.015	0.016
592	0.014	0.014	0.014	0.014	0.014	0.014	0.015	0.015	0.015	0.015	0.014	0.015	0.015	0.016
593	0.014	0.014	0.014	0.014	0.013	0.014	0.014	0.015	0.015	0.014	0.014	0.014	0.014	0.015
594	0.014	0.013	0.014	0.014	0.013	0.014	0.014	0.014	0.014	0.014	0.014	0.014	0.014	0.015
595	0.014	0.013	0.013	0.014	0.013	0.014	0.014	0.014	0.014	0.014	0.014	0.014	0.014	0.015
596	0.013	0.013	0.013	0.013	0.013	0.013	0.014	0.014	0.014	0.014	0.014	0.014	0.014	0.015
597	0.013	0.012	0.013	0.013	0.012	0.013	0.013	0.014	0.014	0.014	0.013	0.014	0.014	0.014
598	0.013	0.012	0.013	0.013	0.012	0.013	0.013	0.014	0.014	0.013	0.013	0.013	0.013	0.014
599	0.013	0.012	0.012	0.013	0.012	0.013	0.013	0.013	0.013	0.013	0.013	0.013	0.013	0.014
600	0.012	0.012	0.012	0.012	0.012	0.013	0.013	0.013	0.013	0.013	0.013	0.013	0.013	0.014
601	0.012	0.012	0.012	0.012	0.012	0.012	0.013	0.013	0.013	0.013	0.013	0.013	0.013	0.014
602	0.012	0.011	0.012	0.012	0.012	0.012	0.013	0.013	0.013	0.013	0.013	0.013	0.013	0.014
603	0.012	0.011	0.012	0.012	0.011	0.012	0.012	0.013	0.013	0.012	0.012	0.013	0.013	0.013
604	0.012	0.011	0.011	0.012	0.011	0.012	0.012	0.013	0.012	0.012	0.012	0.012	0.012	0.013
605	0.011	0.011	0.011	0.012	0.011	0.012	0.012	0.012	0.012	0.012	0.012	0.012	0.012	0.013
606	0.011	0.011	0.011	0.011	0.011	0.012	0.012	0.012	0.012	0.012	0.012	0.012	0.012	0.013
607	0.011	0.011	0.011	0.011	0.011	0.011	0.012	0.012	0.012	0.012	0.012	0.012	0.012	0.013
608	0.011	0.01	0.011	0.011	0.011	0.011	0.012	0.012	0.012	0.012	0.012	0.012	0.012	0.013
609	0.011	0.01	0.011	0.011	0.01	0.011	0.011	0.012	0.012	0.012	0.012	0.012	0.012	0.013
610	0.011	0.01	0.011	0.011	0.01	0.011	0.011	0.012	0.012	0.012	0.011	0.012	0.012	0.013
611	0.011	0.01	0.011	0.011	0.01	0.011	0.011	0.012	0.012	0.012	0.011	0.012	0.012	0.012
612	0.01	0.01	0.01	0.011	0.01	0.011	0.011	0.012	0.011	0.011	0.011	0.011	0.012	0.012
613	0.01	0.01	0.01	0.01	0.01	0.011	0.011	0.011	0.011	0.011	0.011	0.011	0.011	0.012
614	0.01	0.01	0.01	0.01	0.01	0.011	0.011	0.011	0.011	0.011	0.011	0.011	0.011	0.012
615	0.01	0.01	0.01	0.01	0.01	0.011	0.011	0.011	0.011	0.011	0.011	0.011	0.011	0.012
616	0.01	0.009	0.01	0.01	0.01	0.01	0.011	0.011	0.011	0.011	0.011	0.011	0.011	0.012
617	0.01	0.009	0.01	0.01	0.01	0.01	0.011	0.011	0.011	0.011	0.011	0.011	0.011	0.012
618	0.01	0.009	0.01	0.01	0.009	0.01	0.011	0.011	0.011	0.011	0.01	0.011	0.011	0.012
619	0.009	0.009	0.01	0.01	0.009	0.01	0.01	0.011	0.011	0.011	0.01	0.011	0.011	0.011
620	0.009	0.009	0.009	0.01	0.009	0.01	0.01	0.011	0.01	0.01	0.01	0.01	0.01	0.011
621	0.009	0.009	0.009	0.01	0.009	0.01	0.01	0.01	0.01	0.01	0.01	0.01	0.01	0.011
622	0.009	0.009	0.009	0.01	0.009	0.01	0.01	0.01	0.01	0.01	0.01	0.01	0.01	0.011
623	0.009	0.009	0.009	0.009	0.009	0.01	0.01	0.01	0.01	0.01	0.01	0.01	0.01	0.011
624	0.009	0.008	0.009	0.009	0.009	0.01	0.01	0.01	0.01	0.01	0.01	0.01	0.01	0.011
625	0.009	0.008	0.009	0.009	0.009	0.009	0.01	0.01	0.01	0.01	0.01	0.01	0.01	0.011
626	0.009	0.008	0.009	0.009	0.009	0.009	0.01	0.01	0.01	0.01	0.01	0.01	0.01	0.011
627	0.009	0.008	0.009	0.009	0.009	0.009	0.01	0.01	0.01	0.01	0.01	0.01	0.01	0.011
628	0.008	0.008	0.009	0.009	0.008	0.009	0.01	0.01	0.01	0.01	0.01	0.01	0.01	0.01
629	0.008	0.008	0.009	0.009	0.008	0.009	0.009	0.01	0.01	0.01	0.009	0.01	0.01	0.01
630	0.008	0.008	0.009	0.009	0.008	0.009	0.009	0.01	0.01	0.01	0.009	0.01	0.01	0.01
631	0.008	0.008	0.008	0.009	0.008	0.009	0.009	0.01	0.01	0.01	0.009	0.01	0.01	0.01
632	0.008	0.008	0.008	0.009	0.008	0.009	0.009	0.009	0.01	0.009	0.009	0.01	0.01	0.01
633	0.008	0.008	0.008	0.009	0.008	0.009	0.009	0.01	0.01	0.009	0.009	0.01	0.01	0.01
634	0.008	0.008	0.008	0.009	0.008	0.009	0.009	0.009	0.009	0.009	0.009	0.009	0.009	0.01
635	0.008	0.008	0.008	0.009	0.008	0.009	0.009	0.009	0.009	0.009	0.009	0.009	0.009	0.01
636	0.008	0.008	0.008	0.009	0.008	0.009	0.009	0.009	0.009	0.009	0.009	0.009	0.009	0.01
637	0.008	0.007	0.008	0.009	0.008	0.009	0.009	0.009	0.009	0.009	0.009	0.009	0.009	0.01
638	0.008	0.007	0.008	0.008	0.008	0.009	0.009	0.009	0.009	0.009	0.009	0.009	0.009	0.01
639	0.007	0.007	0.008	0.008	0.008	0.009	0.009	0.009	0.009	0.009	0.009	0.009	0.009	0.01
640	0.007	0.007	0.008	0.008	0.008	0.009	0.009	0.009	0.009	0.009	0.009	0.009	0.009	0.01
641	0.007	0.007	0.008	0.008	0.008	0.009	0.009	0.009	0.009	0.009	0.009	0.009	0.009	0.01
642	0.007	0.007	0.008	0.008	0.008	0.008	0.009	0.009	0.009	0.009	0.009	0.009	0.009	0.01
643	0.007	0.007	0.008	0.008	0.008	0.008	0.009	0.009	0.009	0.009	0.009	0.009	0.009	0.01
644	0.007	0.007	0.008	0.008	0.008	0.008	0.009	0.009	0.009	0.009	0.009	0.009	0.009	0.01
645	0.007	0.007	0.007	0.008	0.008	0.008	0.009	0.009	0.009	0.009	0.009	0.009	0.009	0.01
646	0.007	0.007	0.007	0.008	0.008	0.008	0.009	0.009	0.009	0.009	0.009	0.009	0.009	0.01
647	0.007	0.006	0.007	0.008	0.007	0.008	0.009	0.009	0.009	0.009	0.009	0.009	0.009	0.009
648	0.006	0.006	0.007	0.008	0.007	0.008	0.008	0.008	0.009	0.009	0.008	0.009	0.009	0.009
649	0.006	0.006	0.007	0.008	0.007	0.008	0.008	0.008	0.008	0.008	0.008	0.008	0.009	0.009
650	0.006	0.006	0.007	0.007	0.007	0.008	0.008	0.008	0.008	0.008	0.008	0.008	0.008	0.009
651	0.006	0.006	0.007	0.007	0.007	0.007	0.008	0.008	0.008	0.008	0.008	0.008	0.008	0.009
652	0.006	0.006	0.007	0.007	0.007	0.007	0.008	0.008	0.008	0.008	0.008	0.008	0.008	0.009
653	0.006	0.006	0.006	0.007	0.007	0.007	0.008	0.008	0.008	0.008	0.008	0.008	0.008	0.008
654	0.006	0.006	0.006	0.007	0.006	0.007	0.008	0.008	0.007	0.008	0.007	0.008	0.008	0.008
655	0.006	0.005	0.006	0.007	0.006	0.007	0.007	0.007	0.007	0.008	0.007	0.007	0.008	0.008
656	0.005	0.005	0.006	0.007	0.006	0.007	0.007	0.007	0.007	0.007	0.007	0.007	0.007	0.008
657	0.005	0.005	0.006	0.006	0.006	0.007	0.007	0.007	0.007	0.007	0.007	0.007	0.007	0.008
658	0.005	0.005	0.006	0.006	0.006	0.006	0.007	0.007	0.007	0.007	0.007	0.007	0.007	0.007
659	0.005	0.005	0.005	0.006	0.006	0.006	0.007	0.007	0.007	0.007	0.006	0.007	0.007	0.007
660	0.005	0.005	0.005	0.006	0.005	0.006	0.007	0.007	0.006	0.007	0.006	0.006	0.007	0.007
661	0.005	0.005	0.005	0.006	0.005	0.006	0.006	0.006	0.006	0.006	0.006	0.006	0.006	0.007
662	0.005	0.005	0.005	0.006	0.005	0.006	0.006	0.006	0.006	0.006	0.006	0.006	0.006	0.007
663	0.005	0.004	0.005	0.006	0.005	0.005	0.006	0.006	0.006	0.006	0.006	0.006	0.006	0.006
664	0.004	0.004	0.005	0.005	0.005	0.005	0.006	0.006	0.006	0.006	0.005	0.006	0.005	0.006
665	0.004	0.004	0.005	0.005	0.005	0.005	0.006	0.005	0.005	0.005	0.005	0.005	0.005	0.006
666	0.004	0.004	0.004	0.005	0.004	0.005	0.006	0.005	0.005	0.005	0.005	0.005	0.005	0.006
667	0.004	0.004	0.004	0.005	0.004	0.005	0.005	0.005	0.005	0.005	0.005	0.005	0.005	0.006
668	0.004	0.004	0.004	0.005	0.004	0.004	0.005	0.005	0.005	0.005	0.005	0.005	0.005	0.005
669	0.004	0.004	0.004	0.005	0.004	0.004	0.005	0.005	0.005	0.005	0.004	0.005	0.005	0.005
670	0.004	0.004	0.004	0.004	0.004	0.004	0.005	0.005	0.004	0.005	0.004	0.004	0.004	0.005
671	0.004	0.003	0.004	0.004	0.004	0.004	0.005	0.004	0.004	0.005	0.004	0.004	0.004	0.005
672	0.004	0.003	0.004	0.004	0.004	0.004	0.005	0.004	0.004	0.004	0.004	0.004	0.004	0.005
673	0.003	0.003	0.004	0.004	0.003	0.004	0.004	0.004	0.004	0.004	0.004	0.004	0.004	0.004
674	0.003	0.003	0.003	0.004	0.003	0.004	0.004	0.004	0.004	0.004	0.004	0.004	0.004	0.004
675	0.003	0.003	0.003	0.004	0.003	0.003	0.004	0.004	0.004	0.004	0.003	0.004	0.003	0.004
676	0.003	0.003	0.003	0.004	0.003	0.003	0.004	0.004	0.004	0.004	0.003	0.003	0.003	0.004
677	0.003	0.003	0.003	0.004	0.003	0.003	0.004	0.004	0.003	0.004	0.003	0.003	0.003	0.004
678	0.003	0.002	0.003	0.003	0.003	0.003	0.004	0.003	0.003	0.003	0.003	0.003	0.003	0.003
679	0.003	0.002	0.003	0.003	0.003	0.003	0.003	0.003	0.003	0.003	0.003	0.003	0.003	0.003
680	0.003	0.002	0.003	0.003	0.002	0.002	0.003	0.003	0.003	0.003	0.003	0.003	0.003	0.003
681	0.002	0.002	0.002	0.003	0.002	0.002	0.003	0.003	0.003	0.003	0.002	0.002	0.003	0.003
682	0.002	0.002	0.002	0.003	0.002	0.002	0.003	0.003	0.003	0.003	0.002	0.002	0.002	0.003
683	0.002	0.002	0.002	0.003	0.002	0.002	0.003	0.002	0.002	0.003	0.002	0.002	0.002	0.003
684	0.002	0.002	0.002	0.003	0.002	0.002	0.003	0.002	0.002	0.002	0.002	0.002	0.002	0.003
685	0.002	0.002	0.002	0.003	0.002	0.002	0.003	0.002	0.002	0.002	0.002	0.002	0.002	0.002
686	0.002	0.002	0.002	0.002	0.002	0.002	0.002	0.002	0.002	0.002	0.002	0.002	0.002	0.002
687	0.002	0.002	0.002	0.002	0.002	0.002	0.002	0.002	0.002	0.002	0.002	0.002	0.002	0.002
688	0.002	0.001	0.002	0.002	0.001	0.001	0.002	0.002	0.002	0.002	0.001	0.002	0.002	0.002
689	0.002	0.001	0.002	0.002	0.001	0.001	0.002	0.002	0.002	0.002	0.001	0.001	0.001	0.002
690	0.001	0.001	0.001	0.002	0.001	0.001	0.002	0.002	0.001	0.002	0.001	0.001	0.001	0.002
691	0.001	0.001	0.001	0.002	0.001	0.001	0.002	0.002	0.001	0.002	0.001	0.001	0.001	0.002
692	0.001	0.001	0.001	0.002	0.001	0.001	0.002	0.001	0.001	0.001	0.001	0.001	0.001	0.002
693	0.001	0.001	0.001	0.002	0.001	0.001	0.002	0.001	0.001	0.001	0.001	0.001	0.001	0.001
694	0.001	0.001	0.001	0.001	0.001	0.001	0.002	0.001	0.001	0.001	0.001	0.001	0.001	0.001
695	0.001	0.001	0.001	0.001	0.001	0.001	0.001	0.001	0.001	0.001	0.001	0.001	0.001	0.001
696	0.001	0.001	0.001	0.001	0	0	0.001	0.001	0.001	0.001	0.001	0.001	0.001	0.001
697	0.001	0	0.001	0.001	0	0	0.001	0.001	0.001	0.001	0	0.001	0	0.001
698	0	0	0.001	0.001	0	0	0.001	0.001	0.001	0.001	0	0	0	0.001
699	0	0	0	0.001	0	0	0.001	0	0	0.001	0	0	0	0.001
700	0	0	0	0.001	0	0	0.001	0	0	0.001	0	0	0	0

## Sheet: Supplementary Figure 13-h
波长(nm)	RawData ...	RawData ...	RawData ...	RawData ...	RawData ...	RawData ...	RawData ...	RawData ...	RawData ...	RawData ...	RawData ...	RawData ...	RawData ...
300	-0.005	-0.006	-0.007	-0.007	-0.005	-0.004	-0.003	0	0.003	0.008	0.016	0.029	0.03
301	-0.005	-0.007	-0.008	-0.007	-0.005	-0.004	-0.003	-0.001	0.002	0.006	0.013	0.025	0.025
302	-0.005	-0.006	-0.008	-0.007	-0.005	-0.005	-0.004	-0.002	0	0.004	0.01	0.02	0.02
303	-0.004	-0.006	-0.007	-0.007	-0.005	-0.004	-0.004	-0.002	0	0.003	0.008	0.016	0.016
304	-0.005	-0.006	-0.007	-0.007	-0.005	-0.005	-0.004	-0.003	-0.001	0.001	0.005	0.012	0.012
305	-0.004	-0.006	-0.007	-0.007	-0.005	-0.005	-0.004	-0.003	-0.002	0	0.004	0.01	0.01
306	-0.004	-0.005	-0.007	-0.006	-0.005	-0.004	-0.003	-0.002	-0.002	0	0.003	0.008	0.009
307	-0.004	-0.006	-0.007	-0.007	-0.005	-0.005	-0.004	-0.003	-0.002	-0.002	0.001	0.006	0.006
308	-0.004	-0.005	-0.006	-0.006	-0.005	-0.004	-0.003	-0.002	-0.002	-0.002	0.001	0.005	0.006
309	-0.004	-0.006	-0.007	-0.007	-0.005	-0.005	-0.004	-0.003	-0.002	-0.002	0	0.004	0.005
310	-0.004	-0.005	-0.006	-0.006	-0.004	-0.004	-0.003	-0.002	-0.002	-0.002	0.001	0.004	0.005
311	-0.004	-0.005	-0.006	-0.006	-0.004	-0.004	-0.003	-0.002	-0.002	-0.002	0	0.003	0.004
312	-0.004	-0.005	-0.006	-0.006	-0.004	-0.004	-0.003	-0.002	-0.002	-0.002	0	0.003	0.004
313	-0.004	-0.005	-0.006	-0.006	-0.004	-0.004	-0.003	-0.002	-0.002	-0.002	0	0.002	0.003
314	-0.004	-0.005	-0.006	-0.006	-0.004	-0.004	-0.003	-0.002	-0.002	-0.003	-0.001	0.002	0.003
315	-0.004	-0.005	-0.006	-0.006	-0.004	-0.004	-0.003	-0.002	-0.002	-0.002	-0.001	0.002	0.003
316	-0.004	-0.005	-0.006	-0.006	-0.004	-0.004	-0.003	-0.002	-0.002	-0.002	-0.001	0.002	0.003
317	-0.004	-0.005	-0.006	-0.005	-0.004	-0.004	-0.003	-0.002	-0.002	-0.002	-0.001	0.002	0.003
318	-0.003	-0.005	-0.005	-0.005	-0.004	-0.003	-0.003	-0.002	-0.002	-0.002	0	0.002	0.003
319	-0.004	-0.005	-0.006	-0.006	-0.004	-0.004	-0.003	-0.002	-0.002	-0.003	-0.001	0.001	0.002
320	-0.004	-0.005	-0.006	-0.006	-0.004	-0.004	-0.003	-0.002	-0.002	-0.003	-0.001	0.001	0.002
321	-0.004	-0.006	-0.007	-0.006	-0.005	-0.005	-0.004	-0.003	-0.003	-0.003	-0.002	0.001	0.001
322	-0.004	-0.006	-0.007	-0.006	-0.005	-0.004	-0.004	-0.003	-0.003	-0.003	-0.002	0.001	0.001
323	-0.004	-0.006	-0.007	-0.006	-0.005	-0.005	-0.004	-0.003	-0.003	-0.004	-0.002	0	0.001
324	-0.004	-0.006	-0.007	-0.006	-0.005	-0.005	-0.004	-0.003	-0.003	-0.004	-0.002	0	0.001
325	-0.004	-0.005	-0.006	-0.006	-0.004	-0.005	-0.004	-0.003	-0.003	-0.004	-0.002	0	0.001
326	-0.004	-0.006	-0.007	-0.006	-0.005	-0.006	-0.005	-0.004	-0.004	-0.004	-0.003	-0.001	0
327	-0.004	-0.005	-0.007	-0.006	-0.005	-0.005	-0.004	-0.003	-0.004	-0.004	-0.003	-0.001	0
328	-0.004	-0.006	-0.007	-0.006	-0.005	-0.006	-0.005	-0.004	-0.004	-0.005	-0.003	-0.001	-0.001
329	-0.004	-0.006	-0.007	-0.007	-0.006	-0.006	-0.005	-0.005	-0.005	-0.005	-0.004	-0.002	-0.001
330	-0.005	-0.006	-0.008	-0.007	-0.006	-0.007	-0.006	-0.005	-0.005	-0.006	-0.005	-0.003	-0.002
331	-0.004	-0.006	-0.007	-0.007	-0.005	-0.006	-0.005	-0.005	-0.005	-0.005	-0.004	-0.002	-0.001
332	-0.004	-0.006	-0.007	-0.007	-0.006	-0.007	-0.006	-0.005	-0.005	-0.006	-0.005	-0.003	-0.002
333	-0.005	-0.006	-0.008	-0.007	-0.006	-0.007	-0.006	-0.006	-0.006	-0.006	-0.005	-0.003	-0.002
334	-0.005	-0.007	-0.008	-0.008	-0.007	-0.007	-0.007	-0.006	-0.006	-0.007	-0.006	-0.004	-0.003
335	0	-0.002	-0.003	-0.003	-0.002	-0.003	-0.002	-0.002	-0.002	-0.002	-0.002	0	0.001
336	0	-0.002	-0.004	-0.004	-0.003	-0.003	-0.002	-0.002	-0.002	-0.003	-0.002	0	0.001
337	0	-0.002	-0.003	-0.003	-0.002	-0.003	-0.002	-0.001	-0.002	-0.002	-0.001	0	0.001
338	0	-0.002	-0.004	-0.003	-0.002	-0.003	-0.002	-0.002	-0.002	-0.003	-0.002	0	0.001
339	0	-0.002	-0.004	-0.003	-0.003	-0.003	-0.003	-0.002	-0.003	-0.003	-0.002	0	0.001
340	0	-0.001	-0.003	-0.003	-0.002	-0.003	-0.002	-0.001	-0.002	-0.002	-0.001	0	0.001
341	0	-0.002	-0.003	-0.003	-0.002	-0.003	-0.002	-0.002	-0.002	-0.003	-0.002	0	0.001
342	0	-0.001	-0.003	-0.003	-0.002	-0.002	-0.002	-0.001	-0.002	-0.002	-0.001	0	0.001
343	0	-0.002	-0.003	-0.003	-0.002	-0.003	-0.002	-0.001	-0.002	-0.003	-0.002	0	0.001
344	0	-0.002	-0.003	-0.003	-0.002	-0.003	-0.002	-0.002	-0.002	-0.003	-0.002	0	0.001
345	0	-0.001	-0.003	-0.002	-0.001	-0.002	-0.001	-0.001	-0.001	-0.002	-0.001	0.001	0.002
346	0	-0.002	-0.003	-0.003	-0.002	-0.002	-0.002	-0.001	-0.002	-0.002	-0.001	0	0.001
347	0	-0.001	-0.002	-0.002	-0.001	-0.002	-0.001	-0.001	-0.001	-0.002	-0.001	0.001	0.002
348	0	-0.002	-0.003	-0.002	-0.001	-0.002	-0.001	-0.001	-0.001	-0.002	-0.001	0	0.002
349	0	-0.001	-0.002	-0.002	-0.001	-0.001	-0.001	0	-0.001	-0.001	0	0.001	0.002
350	0	-0.002	-0.002	-0.002	-0.001	-0.002	-0.001	0	-0.001	-0.001	0	0.001	0.002
351	0	-0.001	-0.002	-0.001	0	-0.001	0	0	0	0	0.001	0.002	0.003
352	0	0	-0.001	-0.001	0	0	0.001	0.001	0.001	0.001	0.001	0.003	0.004
353	0	-0.001	-0.002	-0.001	0	-0.001	0	0.001	0.001	0	0.001	0.003	0.004
354	0	-0.001	-0.001	-0.001	0.001	0	0.001	0.001	0.001	0.001	0.002	0.004	0.005
355	0	0	-0.001	0	0.001	0.001	0.002	0.002	0.002	0.002	0.003	0.004	0.005
356	0	0	0	0.001	0.002	0.002	0.003	0.003	0.003	0.003	0.004	0.005	0.006
357	0	0	0	0.001	0.003	0.002	0.003	0.004	0.004	0.004	0.005	0.006	0.007
358	0	0	0	0.002	0.003	0.003	0.004	0.004	0.005	0.005	0.006	0.007	0.008
359	0	0.001	0.001	0.002	0.004	0.003	0.005	0.005	0.005	0.005	0.006	0.008	0.009
360	-0.003	-0.002	-0.002	-0.001	0.001	0.001	0.002	0.003	0.003	0.003	0.004	0.006	0.007
361	-0.002	-0.001	-0.001	0.001	0.003	0.003	0.004	0.004	0.005	0.005	0.006	0.008	0.009
362	-0.003	-0.001	0	0.001	0.003	0.003	0.004	0.005	0.006	0.006	0.007	0.008	0.009
363	-0.002	0	0.001	0.003	0.005	0.005	0.006	0.007	0.007	0.008	0.009	0.01	0.011
364	-0.002	0	0.001	0.003	0.005	0.005	0.007	0.007	0.008	0.009	0.01	0.011	0.012
365	-0.001	0.001	0.003	0.004	0.007	0.007	0.008	0.009	0.01	0.01	0.012	0.013	0.014
366	-0.001	0.001	0.003	0.005	0.007	0.008	0.009	0.01	0.011	0.011	0.012	0.014	0.015
367	0	0.002	0.005	0.006	0.009	0.009	0.011	0.011	0.013	0.013	0.014	0.016	0.017
368	-0.001	0.002	0.005	0.007	0.009	0.01	0.011	0.012	0.013	0.014	0.015	0.017	0.018
369	-0.001	0.003	0.005	0.007	0.01	0.01	0.012	0.013	0.014	0.015	0.016	0.017	0.019
370	0	0.004	0.006	0.008	0.011	0.012	0.013	0.014	0.016	0.016	0.018	0.019	0.02
371	0	0.004	0.007	0.009	0.011	0.012	0.014	0.015	0.016	0.017	0.018	0.02	0.021
372	0	0.004	0.007	0.009	0.012	0.013	0.015	0.016	0.017	0.018	0.02	0.021	0.022
373	0.001	0.005	0.008	0.01	0.013	0.014	0.016	0.017	0.018	0.019	0.021	0.022	0.023
374	0.001	0.005	0.008	0.011	0.014	0.015	0.017	0.018	0.02	0.021	0.022	0.023	0.025
375	0.001	0.006	0.009	0.012	0.015	0.016	0.018	0.018	0.021	0.022	0.023	0.024	0.026
376	0.002	0.006	0.009	0.013	0.016	0.016	0.018	0.019	0.021	0.022	0.024	0.025	0.026
377	0.001	0.006	0.009	0.012	0.015	0.016	0.018	0.019	0.021	0.022	0.024	0.025	0.027
378	0.001	0.006	0.01	0.013	0.016	0.017	0.019	0.02	0.022	0.023	0.025	0.026	0.027
379	0.002	0.007	0.01	0.013	0.017	0.017	0.02	0.02	0.023	0.024	0.025	0.027	0.028
380	0.001	0.006	0.01	0.013	0.016	0.017	0.019	0.02	0.023	0.024	0.025	0.027	0.028
381	0.001	0.006	0.009	0.013	0.016	0.017	0.019	0.02	0.022	0.023	0.025	0.026	0.027
382	0.001	0.006	0.01	0.013	0.017	0.017	0.02	0.02	0.023	0.024	0.025	0.027	0.028
383	0.001	0.006	0.01	0.013	0.017	0.017	0.019	0.02	0.023	0.024	0.025	0.027	0.028
384	0.001	0.006	0.01	0.013	0.016	0.017	0.019	0.02	0.022	0.023	0.025	0.026	0.028
385	0	0.005	0.009	0.012	0.015	0.015	0.018	0.019	0.021	0.022	0.024	0.025	0.026
386	0	0.005	0.008	0.011	0.015	0.015	0.017	0.018	0.02	0.022	0.023	0.024	0.026
387	0	0.005	0.008	0.011	0.014	0.015	0.017	0.018	0.02	0.021	0.022	0.024	0.025
388	-0.001	0.004	0.007	0.01	0.013	0.013	0.016	0.016	0.019	0.02	0.021	0.022	0.023
389	-0.002	0.003	0.006	0.009	0.012	0.012	0.014	0.015	0.017	0.018	0.019	0.02	0.022
390	-0.001	0.003	0.006	0.008	0.011	0.011	0.014	0.014	0.016	0.017	0.018	0.02	0.021
391	-0.002	0.002	0.005	0.007	0.01	0.01	0.012	0.013	0.015	0.015	0.017	0.018	0.019
392	-0.002	0.001	0.004	0.006	0.009	0.009	0.011	0.011	0.013	0.014	0.015	0.016	0.017
393	-0.003	0	0.003	0.005	0.007	0.007	0.009	0.01	0.011	0.012	0.013	0.014	0.015
394	-0.003	-0.001	0.002	0.003	0.006	0.006	0.008	0.008	0.009	0.01	0.011	0.012	0.013
395	-0.005	-0.002	0	0.001	0.004	0.003	0.005	0.005	0.007	0.007	0.008	0.009	0.01
396	-0.005	-0.003	-0.001	0	0.002	0.002	0.003	0.003	0.005	0.005	0.006	0.007	0.008
397	-0.005	-0.004	-0.002	-0.001	0.001	0	0.002	0.002	0.003	0.003	0.004	0.005	0.006
398	-0.006	-0.005	-0.004	-0.003	-0.001	-0.002	-0.001	-0.001	0	0	0.001	0.002	0.003
399	-0.007	-0.006	-0.006	-0.005	-0.004	-0.004	-0.003	-0.004	-0.003	-0.003	-0.002	-0.001	0
400	-0.008	-0.009	-0.009	-0.008	-0.007	-0.008	-0.007	-0.007	-0.007	-0.007	-0.006	-0.005	-0.004
401	-0.009	-0.01	-0.01	-0.01	-0.009	-0.01	-0.009	-0.01	-0.01	-0.01	-0.009	-0.009	-0.007
402	-0.01	-0.012	-0.013	-0.013	-0.012	-0.013	-0.012	-0.013	-0.013	-0.014	-0.013	-0.013	-0.011
403	-0.011	-0.013	-0.015	-0.015	-0.015	-0.016	-0.016	-0.017	-0.017	-0.018	-0.017	-0.017	-0.015
404	-0.013	-0.016	-0.018	-0.019	-0.019	-0.02	-0.02	-0.021	-0.022	-0.022	-0.022	-0.022	-0.02
405	-0.014	-0.018	-0.021	-0.022	-0.022	-0.024	-0.024	-0.025	-0.026	-0.027	-0.027	-0.027	-0.026
406	-0.015	-0.02	-0.024	-0.026	-0.026	-0.028	-0.028	-0.029	-0.031	-0.032	-0.032	-0.032	-0.03
407	-0.017	-0.022	-0.026	-0.029	-0.029	-0.031	-0.032	-0.034	-0.035	-0.037	-0.037	-0.037	-0.036
408	-0.018	-0.024	-0.029	-0.032	-0.033	-0.035	-0.036	-0.038	-0.04	-0.042	-0.042	-0.042	-0.041
409	-0.019	-0.026	-0.032	-0.035	-0.036	-0.039	-0.04	-0.042	-0.045	-0.047	-0.047	-0.047	-0.046
410	-0.02	-0.028	-0.034	-0.038	-0.04	-0.043	-0.044	-0.046	-0.049	-0.052	-0.052	-0.052	-0.051
411	-0.021	-0.03	-0.037	-0.041	-0.043	-0.046	-0.048	-0.051	-0.054	-0.057	-0.057	-0.057	-0.056
412	-0.022	-0.032	-0.039	-0.044	-0.047	-0.05	-0.052	-0.055	-0.059	-0.062	-0.062	-0.063	-0.062
413	-0.022	-0.033	-0.041	-0.047	-0.049	-0.053	-0.056	-0.059	-0.063	-0.066	-0.067	-0.067	-0.066
414	-0.023	-0.035	-0.043	-0.049	-0.052	-0.056	-0.059	-0.062	-0.067	-0.07	-0.071	-0.072	-0.071
415	-0.022	-0.034	-0.044	-0.05	-0.053	-0.057	-0.061	-0.064	-0.069	-0.073	-0.074	-0.074	-0.073
416	-0.022	-0.034	-0.044	-0.051	-0.054	-0.059	-0.062	-0.066	-0.071	-0.075	-0.076	-0.077	-0.076
417	-0.021	-0.034	-0.044	-0.051	-0.055	-0.059	-0.063	-0.067	-0.073	-0.077	-0.078	-0.079	-0.078
418	-0.021	-0.034	-0.044	-0.051	-0.055	-0.06	-0.064	-0.068	-0.074	-0.078	-0.079	-0.08	-0.079
419	-0.019	-0.032	-0.042	-0.05	-0.054	-0.059	-0.063	-0.067	-0.073	-0.077	-0.079	-0.08	-0.079
420	-0.017	-0.03	-0.041	-0.048	-0.052	-0.057	-0.061	-0.066	-0.072	-0.076	-0.078	-0.079	-0.078
421	-0.016	-0.028	-0.038	-0.046	-0.05	-0.055	-0.059	-0.064	-0.07	-0.075	-0.076	-0.077	-0.076
422	-0.014	-0.026	-0.036	-0.043	-0.048	-0.053	-0.057	-0.061	-0.067	-0.072	-0.073	-0.075	-0.074
423	-0.013	-0.024	-0.034	-0.042	-0.046	-0.05	-0.055	-0.059	-0.065	-0.07	-0.071	-0.072	-0.071
424	-0.011	-0.021	-0.031	-0.038	-0.042	-0.047	-0.051	-0.055	-0.061	-0.065	-0.067	-0.068	-0.067
425	-0.01	-0.02	-0.029	-0.036	-0.04	-0.044	-0.048	-0.052	-0.058	-0.062	-0.064	-0.065	-0.064
426	-0.008	-0.017	-0.026	-0.032	-0.036	-0.04	-0.044	-0.047	-0.053	-0.057	-0.059	-0.06	-0.059
427	-0.007	-0.016	-0.024	-0.03	-0.033	-0.037	-0.041	-0.044	-0.049	-0.053	-0.054	-0.056	-0.054
428	-0.006	-0.014	-0.022	-0.027	-0.03	-0.034	-0.037	-0.04	-0.045	-0.049	-0.05	-0.051	-0.05
429	-0.005	-0.013	-0.02	-0.025	-0.027	-0.031	-0.034	-0.037	-0.042	-0.045	-0.046	-0.047	-0.046
430	-0.004	-0.011	-0.017	-0.022	-0.024	-0.028	-0.03	-0.033	-0.037	-0.041	-0.041	-0.042	-0.041
431	-0.004	-0.01	-0.016	-0.02	-0.022	-0.025	-0.027	-0.03	-0.034	-0.037	-0.038	-0.039	-0.037
432	-0.004	-0.01	-0.015	-0.019	-0.021	-0.024	-0.026	-0.028	-0.032	-0.035	-0.035	-0.036	-0.034
433	-0.003	-0.008	-0.013	-0.017	-0.018	-0.021	-0.022	-0.025	-0.028	-0.031	-0.031	-0.032	-0.03
434	-0.003	-0.007	-0.012	-0.015	-0.017	-0.019	-0.02	-0.022	-0.025	-0.028	-0.028	-0.028	-0.027
435	-0.003	-0.007	-0.012	-0.014	-0.016	-0.017	-0.019	-0.021	-0.023	-0.026	-0.026	-0.026	-0.025
436	-0.003	-0.007	-0.011	-0.013	-0.014	-0.016	-0.017	-0.019	-0.021	-0.023	-0.023	-0.024	-0.023
437	-0.003	-0.006	-0.01	-0.012	-0.013	-0.014	-0.015	-0.017	-0.019	-0.021	-0.021	-0.021	-0.02
438	-0.002	-0.005	-0.009	-0.011	-0.011	-0.013	-0.014	-0.015	-0.017	-0.019	-0.019	-0.019	-0.018
439	-0.002	-0.005	-0.008	-0.01	-0.01	-0.012	-0.013	-0.014	-0.015	-0.017	-0.017	-0.017	-0.016
440	-0.002	-0.005	-0.008	-0.009	-0.01	-0.011	-0.011	-0.012	-0.014	-0.016	-0.015	-0.015	-0.014
441	-0.003	-0.005	-0.008	-0.009	-0.009	-0.01	-0.011	-0.012	-0.013	-0.015	-0.014	-0.014	-0.013
442	-0.002	-0.004	-0.007	-0.008	-0.008	-0.009	-0.009	-0.01	-0.012	-0.013	-0.013	-0.013	-0.011
443	-0.002	-0.004	-0.007	-0.008	-0.008	-0.008	-0.009	-0.009	-0.011	-0.012	-0.012	-0.012	-0.01
444	-0.002	-0.004	-0.006	-0.007	-0.007	-0.008	-0.008	-0.009	-0.01	-0.011	-0.011	-0.011	-0.009
445	-0.002	-0.004	-0.006	-0.007	-0.006	-0.007	-0.007	-0.008	-0.009	-0.01	-0.01	-0.009	-0.008
446	-0.002	-0.004	-0.005	-0.006	-0.006	-0.006	-0.006	-0.007	-0.008	-0.009	-0.008	-0.008	-0.007
447	-0.002	-0.004	-0.005	-0.006	-0.006	-0.006	-0.006	-0.007	-0.008	-0.009	-0.008	-0.008	-0.007
448	-0.003	-0.004	-0.006	-0.006	-0.006	-0.006	-0.006	-0.007	-0.007	-0.008	-0.008	-0.008	-0.006
449	-0.002	-0.003	-0.004	-0.005	-0.005	-0.005	-0.005	-0.005	-0.006	-0.007	-0.006	-0.006	-0.005
450	-0.002	-0.003	-0.004	-0.005	-0.004	-0.005	-0.005	-0.005	-0.006	-0.007	-0.006	-0.006	-0.005
451	-0.002	-0.003	-0.004	-0.005	-0.004	-0.004	-0.004	-0.005	-0.005	-0.006	-0.006	-0.005	-0.004
452	-0.002	-0.003	-0.004	-0.005	-0.004	-0.004	-0.004	-0.004	-0.005	-0.006	-0.005	-0.005	-0.004
453	-0.002	-0.003	-0.004	-0.004	-0.004	-0.004	-0.004	-0.004	-0.004	-0.005	-0.005	-0.004	-0.003
454	-0.002	-0.003	-0.004	-0.004	-0.003	-0.003	-0.003	-0.003	-0.004	-0.005	-0.004	-0.004	-0.003
455	-0.002	-0.002	-0.003	-0.004	-0.003	-0.003	-0.003	-0.003	-0.003	-0.004	-0.004	-0.003	-0.002
456	-0.002	-0.003	-0.004	-0.004	-0.003	-0.003	-0.003	-0.003	-0.004	-0.005	-0.004	-0.004	-0.002
457	-0.002	-0.003	-0.003	-0.004	-0.003	-0.003	-0.003	-0.003	-0.003	-0.004	-0.003	-0.003	-0.002
458	-0.002	-0.002	-0.003	-0.003	-0.002	-0.002	-0.002	-0.002	-0.002	-0.003	-0.003	-0.002	-0.001
459	-0.001	-0.002	-0.002	-0.003	-0.002	-0.002	-0.001	-0.001	-0.002	-0.003	-0.002	-0.002	0
460	-0.002	-0.002	-0.003	-0.003	-0.002	-0.002	-0.002	-0.002	-0.002	-0.003	-0.002	-0.002	-0.001
461	-0.001	-0.002	-0.002	-0.003	-0.001	-0.002	-0.001	-0.001	-0.001	-0.002	-0.002	-0.001	0
462	-0.001	-0.001	-0.002	-0.002	-0.001	-0.001	0	-0.001	-0.001	-0.002	-0.001	0	0.001
463	-0.001	-0.002	-0.002	-0.002	-0.001	-0.001	-0.001	-0.001	-0.001	-0.002	-0.001	-0.001	0
464	-0.001	-0.001	-0.001	-0.002	-0.001	-0.001	0	0	0	-0.001	0	0	0.001
465	-0.001	-0.001	-0.002	-0.002	-0.001	-0.001	0	-0.001	-0.001	-0.001	-0.001	0	0.001
466	-0.001	-0.001	-0.001	-0.001	0	-0.001	0	0	0	-0.001	0	0	0.002
467	-0.001	-0.001	-0.001	-0.002	0	-0.001	0	0	0	-0.001	0	0	0.001
468	-0.002	-0.002	-0.002	-0.002	-0.001	-0.001	0	0	0	-0.001	0	0	0.001
469	-0.001	-0.001	-0.001	-0.001	0	0	0	0	0	0	0	0.001	0.002
470	-0.001	-0.001	-0.002	-0.002	-0.001	-0.001	0	0	0	-0.001	0	0	0.001
471	-0.001	-0.001	-0.001	-0.001	0	0	0.001	0.001	0.001	0	0.001	0.001	0.002
472	-0.001	-0.001	-0.001	-0.001	0	0	0.001	0	0	0	0.001	0.001	0.002
473	-0.001	-0.001	-0.002	-0.002	0	-0.001	0	0	0	0	0	0.001	0.002
474	-0.001	-0.001	-0.001	-0.001	0	0	0.001	0.001	0.001	0	0.001	0.001	0.003
475	-0.001	-0.001	-0.001	-0.001	0	0	0.001	0.001	0.001	0	0.001	0.001	0.002
476	-0.001	-0.001	-0.001	-0.001	0	0	0.001	0.001	0.001	0	0.001	0.001	0.002
477	0	0	0	-0.001	0.001	0	0.001	0.001	0.001	0.001	0.001	0.002	0.003
478	-0.001	0	-0.001	-0.001	0	0	0.001	0.001	0.001	0.001	0.001	0.002	0.003
479	-0.001	-0.001	-0.001	-0.001	0	0	0.001	0.001	0.001	0	0.001	0.002	0.003
480	-0.001	-0.001	-0.001	-0.001	0	0	0.001	0.001	0.001	0	0.001	0.001	0.002
481	-0.001	-0.001	-0.001	-0.001	0	0	0.001	0.001	0.001	0	0.001	0.001	0.002
482	-0.001	0	0	0	0.001	0.001	0.002	0.002	0.002	0.001	0.002	0.002	0.003
483	-0.001	0	0	-0.001	0.001	0.001	0.001	0.001	0.001	0.001	0.002	0.002	0.003
484	-0.001	0	0	-0.001	0	0.001	0.001	0.001	0.001	0.001	0.001	0.002	0.003
485	-0.001	-0.001	0	-0.001	0	0.001	0.001	0.001	0.001	0.001	0.001	0.002	0.003
486	-0.001	-0.001	-0.001	-0.001	0	0	0.001	0.001	0.001	0.001	0.001	0.002	0.003
487	-0.001	-0.001	-0.001	-0.001	0	0	0.001	0.001	0.001	0.001	0.001	0.002	0.003
488	-0.001	-0.001	-0.001	-0.001	0	0	0.001	0.001	0.001	0.001	0.001	0.002	0.003
489	-0.001	0	0	0	0.001	0.001	0.002	0.002	0.002	0.002	0.002	0.003	0.004
490	-0.001	0	0	0	0.001	0.001	0.002	0.002	0.002	0.002	0.002	0.003	0.004
491	-0.001	0	0	0	0.001	0.001	0.002	0.002	0.002	0.002	0.002	0.003	0.004
492	-0.001	0	0	0	0.001	0.001	0.002	0.002	0.002	0.002	0.002	0.003	0.004
493	-0.001	0	0	0	0.001	0.001	0.002	0.002	0.002	0.001	0.002	0.003	0.004
494	-0.001	0	0	0	0.001	0.001	0.002	0.002	0.002	0.001	0.002	0.002	0.004
495	-0.001	0	0	-0.001	0.001	0.001	0.002	0.002	0.002	0.001	0.002	0.002	0.003
496	-0.001	-0.001	0	-0.001	0.001	0.001	0.002	0.002	0.002	0.001	0.002	0.002	0.003
497	-0.001	-0.001	0	-0.001	0.001	0.001	0.002	0.002	0.002	0.001	0.002	0.002	0.003
498	-0.001	-0.001	0	-0.001	0.001	0.001	0.002	0.002	0.002	0.001	0.002	0.002	0.003
499	-0.001	-0.001	0	-0.001	0.001	0.001	0.002	0.002	0.002	0.001	0.002	0.002	0.003
500	0	0	0.001	0	0.002	0.002	0.002	0.003	0.003	0.002	0.003	0.003	0.004
501	0	0	0.001	0	0.002	0.002	0.003	0.003	0.003	0.002	0.003	0.003	0.004
502	-0.001	0	0.001	0	0.001	0.002	0.002	0.003	0.002	0.002	0.003	0.003	0.004
503	-0.001	0	0.001	0	0.001	0.002	0.002	0.003	0.003	0.002	0.003	0.003	0.004
504	-0.001	0	0.001	0	0.001	0.002	0.002	0.002	0.002	0.002	0.003	0.003	0.004
505	-0.001	0	0	0	0.001	0.002	0.002	0.002	0.002	0.002	0.003	0.003	0.004
506	-0.001	0	0	0	0.001	0.002	0.002	0.002	0.002	0.002	0.003	0.003	0.004
507	-0.001	0	0	0	0.001	0.002	0.002	0.002	0.002	0.002	0.003	0.003	0.004
508	-0.001	0	0.001	0	0.001	0.002	0.002	0.002	0.002	0.002	0.003	0.003	0.004
509	-0.001	0	0	0	0.001	0.002	0.002	0.002	0.002	0.002	0.002	0.003	0.004
510	-0.001	0	0	0	0.001	0.002	0.002	0.002	0.002	0.002	0.002	0.003	0.004
511	-0.001	0	0	0	0.001	0.002	0.002	0.002	0.002	0.002	0.002	0.003	0.004
512	-0.001	0	0	0	0.001	0.002	0.002	0.002	0.002	0.002	0.002	0.003	0.004
513	0	0	0.001	0	0.001	0.002	0.002	0.002	0.002	0.002	0.002	0.003	0.004
514	-0.001	-0.001	0	-0.001	0	0.001	0.001	0.001	0.001	0.001	0.001	0.002	0.003
515	-0.001	-0.001	0	-0.001	0	0.001	0.001	0.001	0.001	0.001	0.001	0.002	0.003
516	-0.001	-0.001	0	-0.001	0	0.001	0.001	0.001	0.001	0.001	0.001	0.002	0.003
517	-0.001	-0.001	0	-0.001	0	0.001	0.001	0.001	0.001	0.001	0.001	0.002	0.002
518	-0.001	-0.001	0	-0.001	0	0.001	0.001	0.001	0.001	0.001	0.001	0.001	0.002
519	-0.001	-0.001	0	-0.001	0	0.001	0.001	0.001	0.001	0.001	0.001	0.001	0.002
520	-0.001	0	0	-0.001	0	0.001	0.001	0.001	0.001	0	0.001	0.001	0.002
521	-0.002	-0.001	-0.001	-0.002	-0.001	-0.001	0	0	0	-0.001	0	0	0.001
522	-0.002	-0.001	-0.001	-0.002	-0.001	-0.001	0	0	0	-0.001	0	0	0.001
523	-0.002	-0.001	-0.001	-0.002	-0.001	-0.001	0	0	-0.001	-0.001	0	0	0.001
524	-0.001	-0.001	-0.001	-0.002	-0.001	-0.001	0	0	-0.001	-0.001	0	0	0.001
525	-0.001	-0.001	-0.001	-0.002	-0.001	-0.001	0	-0.001	-0.001	-0.001	-0.001	0	0.001
526	-0.002	-0.002	-0.002	-0.003	-0.002	-0.002	-0.001	-0.002	-0.002	-0.002	-0.002	-0.001	0
527	-0.002	-0.002	-0.002	-0.003	-0.002	-0.002	-0.001	-0.002	-0.002	-0.002	-0.002	-0.002	-0.001
528	-0.002	-0.002	-0.002	-0.003	-0.002	-0.002	-0.001	-0.002	-0.002	-0.002	-0.002	-0.002	-0.001
529	-0.002	-0.002	-0.002	-0.003	-0.002	-0.002	-0.001	-0.002	-0.002	-0.002	-0.002	-0.002	-0.001
530	-0.002	-0.002	-0.002	-0.003	-0.002	-0.002	-0.001	-0.002	-0.002	-0.003	-0.002	-0.002	-0.001
531	-0.002	-0.002	-0.002	-0.003	-0.002	-0.002	-0.002	-0.002	-0.002	-0.003	-0.002	-0.002	-0.001
532	-0.002	-0.002	-0.002	-0.003	-0.002	-0.002	-0.002	-0.002	-0.002	-0.003	-0.002	-0.002	-0.001
533	-0.002	-0.002	-0.002	-0.003	-0.002	-0.002	-0.002	-0.002	-0.003	-0.003	-0.003	-0.002	-0.002
534	-0.002	-0.002	-0.002	-0.003	-0.003	-0.002	-0.002	-0.002	-0.003	-0.003	-0.003	-0.003	-0.002
535	-0.002	-0.002	-0.002	-0.003	-0.003	-0.002	-0.002	-0.002	-0.003	-0.003	-0.003	-0.003	-0.002
536	-0.002	-0.002	-0.003	-0.004	-0.003	-0.003	-0.002	-0.003	-0.003	-0.004	-0.003	-0.003	-0.002
537	-0.002	-0.002	-0.002	-0.003	-0.002	-0.002	-0.002	-0.002	-0.003	-0.003	-0.003	-0.002	-0.002
538	-0.002	-0.002	-0.002	-0.003	-0.003	-0.003	-0.002	-0.003	-0.003	-0.003	-0.003	-0.003	-0.002
539	-0.002	-0.002	-0.003	-0.003	-0.003	-0.003	-0.002	-0.003	-0.003	-0.004	-0.003	-0.003	-0.002
540	-0.002	-0.002	-0.003	-0.003	-0.003	-0.003	-0.003	-0.003	-0.003	-0.004	-0.003	-0.003	-0.002
541	-0.001	-0.002	-0.002	-0.003	-0.002	-0.002	-0.002	-0.002	-0.002	-0.003	-0.003	-0.002	-0.002
542	-0.002	-0.002	-0.002	-0.003	-0.002	-0.002	-0.002	-0.002	-0.003	-0.003	-0.003	-0.003	-0.002
543	-0.002	-0.002	-0.002	-0.003	-0.003	-0.002	-0.002	-0.003	-0.003	-0.003	-0.003	-0.003	-0.002
544	-0.001	-0.001	-0.002	-0.002	-0.002	-0.002	-0.001	-0.002	-0.002	-0.002	-0.002	-0.002	-0.001
545	-0.002	-0.002	-0.002	-0.003	-0.002	-0.002	-0.002	-0.002	-0.002	-0.003	-0.002	-0.002	-0.001
546	-0.002	-0.002	-0.002	-0.003	-0.002	-0.002	-0.002	-0.002	-0.003	-0.003	-0.003	-0.003	-0.002
547	-0.001	-0.001	-0.001	-0.002	-0.002	-0.001	-0.001	-0.002	-0.002	-0.002	-0.002	-0.002	-0.001
548	-0.002	-0.001	-0.002	-0.002	-0.002	-0.002	-0.001	-0.002	-0.002	-0.003	-0.002	-0.002	-0.001
549	-0.002	-0.002	-0.002	-0.003	-0.002	-0.002	-0.002	-0.002	-0.002	-0.003	-0.003	-0.002	-0.001
550	-0.002	-0.002	-0.002	-0.003	-0.003	-0.002	-0.002	-0.002	-0.003	-0.003	-0.003	-0.003	-0.002
551	-0.001	-0.001	-0.002	-0.002	-0.002	-0.002	-0.001	-0.002	-0.002	-0.002	-0.002	-0.002	-0.001
552	-0.002	-0.002	-0.002	-0.003	-0.002	-0.002	-0.002	-0.002	-0.002	-0.003	-0.002	-0.002	-0.001
553	-0.002	-0.002	-0.002	-0.003	-0.002	-0.002	-0.002	-0.002	-0.002	-0.003	-0.003	-0.003	-0.002
554	-0.002	-0.002	-0.002	-0.003	-0.002	-0.002	-0.002	-0.002	-0.003	-0.003	-0.003	-0.003	-0.002
555	-0.002	-0.002	-0.002	-0.003	-0.003	-0.002	-0.002	-0.003	-0.003	-0.003	-0.003	-0.003	-0.002
556	-0.002	-0.002	-0.003	-0.003	-0.003	-0.003	-0.002	-0.003	-0.003	-0.003	-0.003	-0.003	-0.002
557	-0.002	-0.002	-0.003	-0.003	-0.003	-0.003	-0.003	-0.003	-0.003	-0.004	-0.003	-0.003	-0.002
558	-0.002	-0.002	-0.003	-0.004	-0.003	-0.003	-0.003	-0.003	-0.003	-0.004	-0.004	-0.003	-0.003
559	-0.002	-0.002	-0.003	-0.004	-0.003	-0.003	-0.003	-0.003	-0.004	-0.004	-0.004	-0.004	-0.003
560	-0.002	-0.003	-0.003	-0.004	-0.003	-0.003	-0.003	-0.004	-0.004	-0.004	-0.004	-0.004	-0.003
561	-0.002	-0.003	-0.003	-0.004	-0.004	-0.004	-0.003	-0.004	-0.004	-0.005	-0.004	-0.004	-0.003
562	-0.002	-0.003	-0.003	-0.004	-0.004	-0.004	-0.003	-0.004	-0.004	-0.005	-0.004	-0.004	-0.004
563	-0.002	-0.003	-0.003	-0.004	-0.004	-0.004	-0.004	-0.004	-0.004	-0.005	-0.005	-0.005	-0.004
564	-0.002	-0.003	-0.004	-0.004	-0.004	-0.004	-0.004	-0.004	-0.005	-0.005	-0.005	-0.005	-0.004
565	-0.002	-0.003	-0.004	-0.004	-0.004	-0.004	-0.004	-0.005	-0.005	-0.006	-0.005	-0.005	-0.004
566	-0.002	-0.003	-0.004	-0.005	-0.004	-0.004	-0.004	-0.005	-0.005	-0.006	-0.005	-0.006	-0.005
567	-0.002	-0.003	-0.004	-0.005	-0.004	-0.005	-0.004	-0.005	-0.005	-0.006	-0.006	-0.006	-0.005
568	-0.002	-0.003	-0.004	-0.005	-0.005	-0.005	-0.005	-0.005	-0.006	-0.006	-0.006	-0.006	-0.005
569	-0.003	-0.003	-0.004	-0.005	-0.005	-0.005	-0.005	-0.005	-0.006	-0.006	-0.006	-0.006	-0.005
570	-0.003	-0.003	-0.004	-0.005	-0.005	-0.005	-0.005	-0.005	-0.006	-0.006	-0.006	-0.006	-0.006
571	-0.003	-0.004	-0.004	-0.005	-0.005	-0.005	-0.005	-0.006	-0.006	-0.007	-0.007	-0.007	-0.006
572	-0.002	-0.003	-0.004	-0.005	-0.004	-0.005	-0.004	-0.005	-0.005	-0.006	-0.006	-0.006	-0.005
573	-0.002	-0.003	-0.004	-0.005	-0.005	-0.005	-0.005	-0.005	-0.006	-0.006	-0.006	-0.006	-0.005
574	-0.003	-0.003	-0.004	-0.005	-0.005	-0.005	-0.005	-0.005	-0.006	-0.006	-0.006	-0.006	-0.005
575	-0.002	-0.003	-0.003	-0.004	-0.004	-0.004	-0.004	-0.005	-0.005	-0.006	-0.006	-0.006	-0.005
576	-0.002	-0.003	-0.004	-0.005	-0.004	-0.004	-0.004	-0.005	-0.005	-0.006	-0.006	-0.006	-0.005
577	-0.002	-0.002	-0.003	-0.004	-0.004	-0.004	-0.004	-0.004	-0.005	-0.005	-0.005	-0.005	-0.004
578	-0.001	-0.002	-0.002	-0.003	-0.003	-0.003	-0.003	-0.003	-0.004	-0.004	-0.004	-0.004	-0.003
579	-0.002	-0.002	-0.003	-0.003	-0.003	-0.003	-0.003	-0.004	-0.004	-0.005	-0.004	-0.005	-0.004
580	-0.001	-0.001	-0.002	-0.003	-0.002	-0.003	-0.002	-0.003	-0.003	-0.004	-0.004	-0.004	-0.003
581	-0.001	-0.001	-0.001	-0.002	-0.002	-0.002	-0.002	-0.002	-0.003	-0.003	-0.003	-0.003	-0.002
582	-0.001	-0.001	-0.002	-0.003	-0.002	-0.002	-0.002	-0.002	-0.003	-0.003	-0.003	-0.003	-0.002
583	-0.001	-0.001	-0.001	-0.002	-0.002	-0.002	-0.001	-0.002	-0.002	-0.003	-0.002	-0.002	-0.001
584	0	0	-0.001	-0.001	-0.001	-0.001	-0.001	-0.001	-0.001	-0.002	-0.002	-0.002	-0.001
585	-0.001	-0.001	-0.001	-0.002	-0.001	-0.001	-0.001	-0.001	-0.002	-0.002	-0.002	-0.002	-0.001
586	0	0	0	-0.001	-0.001	-0.001	0	-0.001	-0.001	-0.001	-0.001	-0.001	0
587	-0.001	-0.001	-0.001	-0.002	-0.001	-0.001	-0.001	-0.001	-0.001	-0.002	-0.001	-0.001	0
588	0	0	0	-0.001	0	0	0	0	0	-0.001	-0.001	-0.001	0
589	-0.001	-0.001	-0.001	-0.001	-0.001	-0.001	0	0	-0.001	-0.001	-0.001	-0.001	0
590	0	0	0	-0.001	0	0	0	0	0	0	0	0	0.001
591	-0.001	0	0	-0.001	0	0	0	0	0	0	0	0	0.001
592	0	0	0	0	0	0.001	0.001	0.001	0.001	0	0.001	0.001	0.002
593	0	0	0	-0.001	0	0	0.001	0.001	0	0	0	0	0.001
594	-0.001	0	0	-0.001	0	0	0	0	0	0	0	0	0.001
595	-0.001	-0.001	0	-0.001	0	0	0	0	0	0	0	0	0.001
596	0	0	0	0	0	0.001	0.001	0.001	0.001	0.001	0.001	0.001	0.002
597	-0.001	0	0	-0.001	0	0	0.001	0.001	0.001	0	0.001	0.001	0.001
598	-0.001	0	0	-0.001	0	0	0.001	0.001	0	0	0	0	0.001
599	-0.001	-0.001	0	-0.001	0	0	0	0	0	0	0	0	0.001
600	0	0	0	0	0.001	0.001	0.001	0.001	0.001	0.001	0.001	0.001	0.002
601	0	0	0	0	0	0.001	0.001	0.001	0.001	0.001	0.001	0.001	0.002
602	-0.001	0	0	0	0	0.001	0.001	0.001	0.001	0.001	0.001	0.001	0.002
603	-0.001	0	0	-0.001	0	0	0.001	0.001	0	0	0.001	0.001	0.001
604	-0.001	-0.001	0	-0.001	0	0	0.001	0	0	0	0	0	0.001
605	0	0	0.001	0	0.001	0.001	0.001	0.001	0.001	0.001	0.001	0.001	0.002
606	0	0	0	0	0.001	0.001	0.001	0.001	0.001	0.001	0.001	0.001	0.002
607	0	0	0	0	0	0.001	0.001	0.001	0.001	0.001	0.001	0.001	0.002
608	-0.001	0	0	0	0	0.001	0.001	0.001	0.001	0.001	0.001	0.001	0.002
609	-0.001	0	0	-0.001	0	0	0.001	0.001	0.001	0.001	0.001	0.001	0.002
610	-0.001	0	0	-0.001	0	0	0.001	0.001	0.001	0	0.001	0.001	0.002
611	-0.001	0	0	-0.001	0	0	0.001	0.001	0.001	0	0.001	0.001	0.001
612	0	0	0.001	0	0.001	0.001	0.002	0.001	0.001	0.001	0.001	0.002	0.002
613	0	0	0	0	0.001	0.001	0.001	0.001	0.001	0.001	0.001	0.001	0.002
614	0	0	0	0	0.001	0.001	0.001	0.001	0.001	0.001	0.001	0.001	0.002
615	0	0	0	0	0.001	0.001	0.001	0.001	0.001	0.001	0.001	0.001	0.002
616	-0.001	0	0	0	0	0.001	0.001	0.001	0.001	0.001	0.001	0.001	0.002
617	-0.001	0	0	0	0	0.001	0.001	0.001	0.001	0.001	0.001	0.001	0.002
618	-0.001	0	0	-0.001	0	0.001	0.001	0.001	0.001	0	0.001	0.001	0.002
619	0	0.001	0.001	0	0.001	0.001	0.002	0.002	0.002	0.001	0.002	0.002	0.002
620	0	0	0.001	0	0.001	0.001	0.002	0.001	0.001	0.001	0.001	0.001	0.002
621	0	0	0.001	0	0.001	0.001	0.001	0.001	0.001	0.001	0.001	0.001	0.002
622	0	0	0.001	0	0.001	0.001	0.001	0.001	0.001	0.001	0.001	0.001	0.002
623	0	0	0	0	0.001	0.001	0.001	0.001	0.001	0.001	0.001	0.001	0.002
624	-0.001	0	0	0	0.001	0.001	0.001	0.001	0.001	0.001	0.001	0.001	0.002
625	-0.001	0	0	0	0	0.001	0.001	0.001	0.001	0.001	0.001	0.001	0.002
626	-0.001	0	0	0	0	0.001	0.001	0.001	0.001	0.001	0.001	0.001	0.002
627	-0.001	0	0	0	0	0.001	0.001	0.001	0.001	0.001	0.001	0.001	0.002
628	0	0.001	0.001	0	0.001	0.002	0.002	0.002	0.002	0.002	0.002	0.002	0.002
629	0	0.001	0.001	0	0.001	0.001	0.002	0.002	0.002	0.001	0.002	0.002	0.002
630	0	0.001	0.001	0	0.001	0.001	0.002	0.002	0.002	0.001	0.002	0.002	0.002
631	0	0	0.001	0	0.001	0.001	0.002	0.002	0.002	0.001	0.002	0.002	0.002
632	0	0	0.001	0	0.001	0.001	0.001	0.002	0.001	0.001	0.002	0.002	0.002
633	0	0	0.001	0	0.001	0.001	0.002	0.002	0.001	0.001	0.002	0.002	0.002
634	0	0	0.001	0	0.001	0.001	0.001	0.001	0.001	0.001	0.001	0.001	0.002
635	0	0	0.001	0	0.001	0.001	0.001	0.001	0.001	0.001	0.001	0.001	0.002
636	0	0	0.001	0	0.001	0.001	0.001	0.001	0.001	0.001	0.001	0.001	0.002
637	-0.001	0	0.001	0	0.001	0.001	0.001	0.001	0.001	0.001	0.001	0.001	0.002
638	-0.001	0	0	0	0.001	0.001	0.001	0.001	0.001	0.001	0.001	0.001	0.002
639	0	0.001	0.001	0.001	0.002	0.002	0.002	0.002	0.002	0.002	0.002	0.002	0.003
640	0	0.001	0.001	0.001	0.002	0.002	0.002	0.002	0.002	0.002	0.002	0.002	0.003
641	0	0.001	0.001	0.001	0.002	0.002	0.002	0.002	0.002	0.002	0.002	0.002	0.003
642	0	0.001	0.001	0.001	0.001	0.002	0.002	0.002	0.002	0.002	0.002	0.002	0.003
643	0	0.001	0.001	0.001	0.001	0.002	0.002	0.002	0.002	0.002	0.002	0.002	0.003
644	0	0.001	0.001	0.001	0.001	0.002	0.002	0.002	0.002	0.002	0.002	0.002	0.003
645	0	0	0.001	0.001	0.001	0.002	0.002	0.002	0.002	0.002	0.002	0.002	0.003
646	0	0	0.001	0.001	0.001	0.002	0.002	0.002	0.002	0.002	0.002	0.002	0.003
647	-0.001	0	0.001	0	0.001	0.002	0.002	0.002	0.002	0.002	0.002	0.002	0.002
648	0	0.001	0.002	0.001	0.002	0.002	0.002	0.003	0.003	0.002	0.003	0.003	0.003
649	0	0.001	0.002	0.001	0.002	0.002	0.002	0.002	0.002	0.002	0.002	0.003	0.003
650	0	0.001	0.001	0.001	0.002	0.002	0.002	0.002	0.002	0.002	0.002	0.002	0.003
651	0	0.001	0.001	0.001	0.001	0.002	0.002	0.002	0.002	0.002	0.002	0.002	0.003
652	0	0.001	0.001	0.001	0.001	0.002	0.002	0.002	0.002	0.002	0.002	0.002	0.003
653	0	0	0.001	0.001	0.001	0.002	0.002	0.002	0.002	0.002	0.002	0.002	0.002
654	0	0	0.001	0	0.001	0.002	0.002	0.001	0.002	0.001	0.002	0.002	0.002
655	-0.001	0	0.001	0	0.001	0.001	0.001	0.001	0.002	0.001	0.001	0.002	0.002
656	0	0.001	0.002	0.001	0.002	0.002	0.002	0.002	0.002	0.002	0.002	0.002	0.003
657	0	0.001	0.001	0.001	0.002	0.002	0.002	0.002	0.002	0.002	0.002	0.002	0.003
658	0	0.001	0.001	0.001	0.001	0.002	0.002	0.002	0.002	0.002	0.002	0.002	0.002
659	0	0	0.001	0.001	0.001	0.002	0.002	0.002	0.002	0.001	0.002	0.002	0.002
660	0	0	0.001	0	0.001	0.002	0.002	0.001	0.002	0.001	0.001	0.002	0.002
661	0	0	0.001	0	0.001	0.001	0.001	0.001	0.001	0.001	0.001	0.001	0.002
662	0	0	0.001	0	0.001	0.001	0.001	0.001	0.001	0.001	0.001	0.001	0.002
663	-0.001	0	0.001	0	0	0.001	0.001	0.001	0.001	0.001	0.001	0.001	0.001
664	0	0.001	0.001	0.001	0.001	0.002	0.002	0.002	0.002	0.001	0.002	0.001	0.002
665	0	0.001	0.001	0.001	0.001	0.002	0.001	0.001	0.001	0.001	0.001	0.001	0.002
666	0	0	0.001	0	0.001	0.002	0.001	0.001	0.001	0.001	0.001	0.001	0.002
667	0	0	0.001	0	0.001	0.001	0.001	0.001	0.001	0.001	0.001	0.001	0.002
668	0	0	0.001	0	0	0.001	0.001	0.001	0.001	0.001	0.001	0.001	0.001
669	0	0	0.001	0	0	0.001	0.001	0.001	0.001	0	0.001	0.001	0.001
670	0	0	0	0	0	0.001	0.001	0	0.001	0	0	0	0.001
671	-0.001	0	0	0	0	0.001	0	0	0.001	0	0	0	0.001
672	-0.001	0	0	0	0	0.001	0	0	0	0	0	0	0.001
673	0	0.001	0.001	0	0.001	0.001	0.001	0.001	0.001	0.001	0.001	0.001	0.001
674	0	0	0.001	0	0.001	0.001	0.001	0.001	0.001	0.001	0.001	0.001	0.001
675	0	0	0.001	0	0	0.001	0.001	0.001	0.001	0	0.001	0	0.001
676	0	0	0.001	0	0	0.001	0.001	0.001	0.001	0	0	0	0.001
677	0	0	0.001	0	0	0.001	0.001	0	0.001	0	0	0	0.001
678	-0.001	0	0	0	0	0.001	0	0	0	0	0	0	0
679	-0.001	0	0	0	0	0	0	0	0	0	0	0	0
680	-0.001	0	0	-0.001	-0.001	0	0	0	0	0	0	0	0
681	0	0	0.001	0	0	0.001	0.001	0.001	0.001	0	0	0.001	0.001
682	0	0	0.001	0	0	0.001	0.001	0.001	0.001	0	0	0	0.001
683	0	0	0.001	0	0	0.001	0	0	0.001	0	0	0	0.001
684	0	0	0.001	0	0	0.001	0	0	0	0	0	0	0.001
685	0	0	0.001	0	0	0.001	0	0	0	0	0	0	0
686	0	0	0	0	0	0	0	0	0	0	0	0	0
687	0	0	0	0	0	0	0	0	0	0	0	0	0
688	-0.001	0	0	-0.001	-0.001	0	0	0	0	-0.001	0	0	0
689	-0.001	0	0	-0.001	-0.001	0	0	0	0	-0.001	-0.001	-0.001	0
690	0	0	0.001	0	0	0.001	0.001	0	0.001	0	0	0	0.001
691	0	0	0.001	0	0	0.001	0.001	0	0.001	0	0	0	0.001
692	0	0	0.001	0	0	0.001	0	0	0	0	0	0	0.001
693	0	0	0.001	0	0	0.001	0	0	0	0	0	0	0
694	0	0	0	0	0	0.001	0	0	0	0	0	0	0
695	0	0	0	0	0	0	0	0	0	0	0	0	0
696	0	0	0	-0.001	-0.001	0	0	0	0	0	0	0	0
697	-0.001	0	0	-0.001	-0.001	0	0	0	0	-0.001	0	-0.001	0
698	0	0.001	0.001	0	0	0.001	0.001	0.001	0.001	0	0	0	0.001
699	0	0	0.001	0	0	0.001	0	0	0.001	0	0	0	0.001
700	0	0	0.001	0	0	0.001	0	0	0.001	0	0	0	0

## Sheet: Supplementary Figure 13-i
[cWL-PL]-μM	ΔA387 - ΔA418
0	0
1.43	0.021	B
2.86	0.039	C
4.29	0.052	D
5.71	0.062	E
7.14	0.069	F
8.57	0.075	G
11.43	0.081	H
14.29	0.086	I
20	0.094	J
31.43	0.099	K
42.86	0.101	L
65.71	0.104	M
94.29	0.104	N
